# Supplementary material for: Improved AlphaFold modeling with implicit experimental information
Source: Nat Methods. 2022 Oct 20;19(11):1376–82. doi: 10.1038/s41592-022-01645-6 (PMC9636017; doi:10.1038/s41592-022-01645-6)
Supplement: Supplementary file 4 — Excel Worksheet for Extended Data Figure 3. [file 41592_2022_1645_MOESM4_ESM.xlsx]

## Sheet: Data
NOTE: This is the same as alphafold_coverage_30_full except a cutoff of 2 A is used in comparisons instead of 3 A
ID	plddt>=70	total	%high-confidence				resolution		mtm % matching							MTM COMPARISON IN /net/cci-filer3/home/terwill/misc/model_building/alphafold_res
7lv9_23530	5	97	5.15464			7lv9_23530	4.5		64.9							Unique_target	1.65	63	4	0	59	4	64.9	0.39	1.6	0.01	12.6	1	0	7lv9_23530
7msw_23970	86	635	13.5433			7msw_23970	3.76		37.6							Unique_target	1.5	239	12	145	46	48	37.6	0.25	4.2	0.02	7.7	9	8	7msw_23970
7mlz_23914	124	196	63.2653			7mlz_23914	3.71		24							Unique_target	1.79	47	3	6	24	17	24	0.13	8.5	0.02	4.3	5	8	7mlz_23914
7m7b_23709	139	209	66.5072			7m7b_23709	2.95		73.2							Unique_target	1.31	153	11	104	33	16	73.2	0.56	43.8	0.32	10.2	3	3	7m7b_23709
7lx5_23566	137	196	69.898			7lx5_23566	3.44		83.2							Unique_target	1.69	163	24	47	85	31	83.2	0.49	11	0.09	7.8	3	3	7lx5_23566
7c2k_30275	663	927	71.521			7c2k_30275	2.93		89.3							Unique_target	1.15	828	99	720	17	91	89.3	0.78	24.4	0.22	11	5	10	7c2k_30275
7lci_23274	308	393	78.3715			7lci_23274	2.9		52.9							Unique_target	1.26	208	22	163	12	33	52.9	0.42	38.9	0.21	11.6	8	9	7lci_23274
7mjs_23883	115	132	87.1212			7mjs_23883	3.03		60.6							Unique_target	1.15	80	6	33	40	7	60.6	0.53	41.2	0.25	11.4	3	1	7mjs_23883
7eda_31062	295	334	88.3234			7eda_31062	2.78		79.6							Unique_target	0.9	266	6	251	0	15	79.6	0.88	50.4	0.4	17.7	6	5	7eda_31062
7ku7_23035	242	269	89.9628			7ku7_23035	3.4		45.7							Unique_target	1.64	123	9	82	17	24	45.7	0.28	26	0.12	11.2	4	4	7ku7_23035
7kzz_23093	257	281	91.4591			7kzz_23093	3.42		56.6							Unique_target	1.12	159	7	140	0	19	56.6	0.5	66.7	0.38	13.2	5	2	7kzz_23093
7brm_30160	236	257	91.8288			7brm_30160	3.6		89.5							Unique_target	1.28	230	21	188	19	23	89.5	0.7	34.8	0.31	11.5	2	1	7brm_30160
7bxt_30237	97	103	94.1748			7bxt_30237	4.2		82.5							Unique_target	1.13	85	4	76	0	9	82.5	0.73	45.9	0.38	10.6	1	0	7bxt_30237
7l1k_23110	143	149	95.9732			7l1k_23110	3.16		94							Unique_target	1.17	140	14	128	0	12	94	0.8	48.6	0.46	11.7	2	0	7l1k_23110
7rb9_24400	361	372	97.043			7rb9_24400	3.76		79							Unique_target	1.44	294	23	223	31	40	79	0.55	35	0.28	8.9	4	4	7rb9_24400
7l6u_23208	302	311	97.1061			7l6u_23208	3.3		74.3							Unique_target	1.18	231	17	207	0	24	74.3	0.63	61	0.45	12.2	3	0	7l6u_23208
7lvr_23541	429	441	97.2789			7lvr_23541	2.9		90.5							Unique_target	1.07	399	27	364	0	35	90.5	0.84	76.7	0.69	12.9	3	0	7lvr_23541
7me0_23786	342	347	98.5591			7me0_23786	2.48		85.9							Unique_target	1.16	298	24	268	0	30	85.9	0.74	59.1	0.51	13.5	2	4	7me0_23786
7lsx_23508	242	245	98.7755			7lsx_23508	3.61		37.1							Unique_target	1.44	91	18	49	24	18	37.1	0.26	25.3	0.09	7.6	4	2	7lsx_23508
7mby_23750	336	339	99.115			7mby_23750	2.44		15							Unique_target	1.35	51	4	39	2	10	15	0.11	9.8	0.01	7.3	3	4	7mby_23750
7ls5_23502	241	243	99.177			7ls5_23502	2.74		88.1							Unique_target	0.92	214	12	199	0	15	88.1	0.96	87.9	0.77	15.3	2	0	7ls5_23502
7ev9_31325	379	382	99.2147			7ev9_31325	2.6		92.9							Unique_target	1.15	355	31	315	8	32	92.9	0.81	71.3	0.66	12.2	2	1	7ev9_31325
7m9c_23723	256	257	99.6109			7m9c_23723	4.2		68.5							Unique_target	1.6	176	16	64	68	44	68.5	0.43	7.4	0.05	8	8	9	7m9c_23723
7lc6_23269	557	557	100			7lc6_23269	3.7		72.7							Unique_target	1.18	405	19	316	24	65	72.7	0.62	27.9	0.2	9	14	17	7lc6_23269
7n8i_24237	106	106	100			7n8i_24237	3		82.1							Unique_target	1.29	87	7	49	30	8	82.1	0.63	40.2	0.33	10.9	1	1	7n8i_24237
	===============	full_30	==================
MAP-To-MODEL
7lv9_23530
7msw_23970
7mlz_23914
7m7b_23709
7lx5_23566
7c2k_30275
7lci_23274
7mjs_23883
7eda_31062
7ku7_23035
7kzz_23093
7brm_30160
7bxt_30237
7l1k_23110
7rb9_24400
7l6u_23208
7lvr_23541
7me0_23786
7lsx_23508
7mby_23750
7ls5_23502
7ev9_31325
7m9c_23723
7lc6_23269
7n8i_24237
DIRECT	SUPERPOSITION
7lv9_23530	Unique_target	2.28	15	82	4	2	9	15.5	0.07	20	0.03	5	1	2	7lv9_23530_superposed.pdb
7msw_23970	Unique_target	2.22	110	525	10	23	77	17.3	0.08	10	0.02	6.9	1	15	7msw_23970_superposed.pdb
7mlz_23914	Unique_target	1.96	139	57	106	4	29	70.9	0.36	77	0.55	8.2	1	6	7mlz_23914_superposed.pdb
7m7b_23709	Unique_target	1.88	124	85	94	2	28	59.3	0.32	76.6	0.45	11.3	1	3	7m7b_23709_superposed.pdb
7lx5_23566	Unique_target	1.82	141	55	116	4	21	71.9	0.39	82.3	0.59	10.8	1	7	7lx5_23566_superposed.pdb
7c2k_30275	Unique_target	1.38	805	122	735	2	68	86.8	0.63	91.3	0.79	29.8	1	4	7c2k_30275_superposed.pdb
7lci_23274	Unique_target	1.37	285	108	239	6	40	72.5	0.53	83.9	0.61	20.4	1	7	7lci_23274_superposed.pdb
7mjs_23883	Unique_target	1.72	115	17	104	0	11	87.1	0.51	93	0.81	23	1	2	7mjs_23883_superposed.pdb
7eda_31062	Unique_target	1.58	287	47	265	0	22	85.9	0.55	91.6	0.79	23.9	1	0	7eda_31062_superposed.pdb
7ku7_23035	Unique_target	1.03	200	69	187	2	11	74.3	0.72	94.5	0.7	40	1	2	7ku7_23035_superposed.pdb
7kzz_23093	Unique_target	1.96	224	57	173	6	45	79.7	0.41	80.8	0.64	11.8	1	6	7kzz_23093_superposed.pdb
7brm_30160	Unique_target	1.61	207	50	189	3	15	80.5	0.5	91.8	0.74	17.2	1	3	7brm_30160_superposed.pdb
7bxt_30237	Unique_target	1.11	100	3	100	0	0	97.1	0.88	100	0.97	100	1	0	7bxt_30237_superposed.pdb
7l1k_23110	Unique_target	0.65	149	0	149	0	0	100	1.53	100	1	149	1	0	7l1k_23110_superposed.pdb
7rb9_24400	Unique_target	1.25	356	16	346	0	10	95.7	0.77	97.8	0.94	59.3	1	2	7rb9_24400_superposed.pdb
7l6u_23208	Unique_target	1.42	279	32	250	2	27	89.7	0.63	86.7	0.78	25.4	1	2	7l6u_23208_superposed.pdb
7lvr_23541	Unique_target	0.78	435	6	431	0	4	98.6	1.27	99.1	0.98	87	1	0	7lvr_23541_superposed.pdb
7me0_23786	Unique_target	1.19	337	10	329	0	8	97.1	0.81	97.9	0.95	42.1	1	2	7me0_23786_superposed.pdb
7lsx_23508	Unique_target	0.83	240	5	236	0	4	98	1.18	98.3	0.96	80	1	0	7lsx_23508_superposed.pdb
7mby_23750	Unique_target	1.16	320	19	308	2	10	94.4	0.81	96.9	0.91	80	1	2	7mby_23750_superposed.pdb
7ls5_23502	Unique_target	0.63	239	4	236	0	3	98.4	1.56	98.3	0.97	79.7	1	0	7ls5_23502_superposed.pdb
7ev9_31325	Unique_target	1.3	366	16	354	0	12	95.8	0.74	97	0.93	61	1	0	7ev9_31325_superposed.pdb
7m9c_23723	Unique_target	1.25	250	7	244	0	6	97.3	0.78	98.8	0.96	41.7	1	0	7m9c_23723_superposed.pdb
7lc6_23269	Unique_target	0.71	552	5	547	0	5	99.1	1.4	99.5	0.99	138	1	0	7lc6_23269_superposed.pdb
7n8i_24237	Unique_target	0.42	106	0	106	0	0	100	2.36	100	1	106	1	0	7n8i_24237_superposed.pdb
DOCKING
7lv9_23530	Unique_target	0	0	5	0	0	0	0	0	0	0	0	1	0	7lv9_23530_docked.pdb
7msw_23970	Unique_target	1.94	32	16	2	13	17	5	0.03	9.4	0	4.6	5	7	7msw_23970_docked.pdb
7mlz_23914	Unique_target	1.34	111	13	103	0	8	56.6	0.42	94.6	0.54	15.9	4	0	7mlz_23914_docked.pdb
7m7b_23709	Unique_target	0.98	125	14	116	2	7	59.8	0.61	94.4	0.56	31.2	4	2	7m7b_23709_docked.pdb
7lx5_23566	Unique_target	0.96	134	3	131	0	3	68.4	0.71	99.3	0.68	33.5	3	0	7lx5_23566_docked.pdb
7c2k_30275	Unique_target	1.07	631	32	594	0	37	68.1	0.64	94.6	0.64	30	11	0	7c2k_30275_docked.pdb
7lci_23274	Unique_target	0.84	291	17	281	0	10	74	0.88	98.6	0.73	32.3	7	0	7lci_23274_docked.pdb
7mjs_23883	Unique_target	0.67	114	1	113	0	1	86.4	1.28	100	0.86	57	2	0	7mjs_23883_docked.pdb
7eda_31062	Unique_target	1.14	268	27	249	4	15	80.2	0.7	93.7	0.75	33.5	2	4	7eda_31062_docked.pdb
7ku7_23035	Unique_target	1.27	196	46	188	0	8	72.9	0.57	97.4	0.71	32.7	5	0	7ku7_23035_docked.pdb
7kzz_23093	Unique_target	1.12	233	24	214	0	19	82.9	0.74	94.4	0.78	38.8	4	0	7kzz_23093_docked.pdb
7brm_30160	Unique_target	1	219	17	208	2	9	85.2	0.85	95.4	0.81	31.3	1	3	7brm_30160_docked.pdb
7bxt_30237	Unique_target	0.99	96	1	96	0	0	93.2	0.94	100	0.93	96	1	0	7bxt_30237_docked.pdb
7l1k_23110	Unique_target	0.65	143	0	142	0	1	96	1.48	100	0.96	71.5	2	0	7l1k_23110_docked.pdb
7rb9_24400	Unique_target	1.25	354	7	350	0	4	95.2	0.76	99.2	0.94	88.5	2	0	7rb9_24400_docked.pdb
7l6u_23208	Unique_target	0.97	284	18	271	0	13	91.3	0.94	91.9	0.84	47.3	2	0	7l6u_23208_docked.pdb
7lvr_23541	Unique_target	0.72	427	2	423	0	4	96.8	1.35	99.3	0.96	85.4	2	0	7lvr_23541_docked.pdb
7me0_23786	Unique_target	0.84	338	4	334	0	4	97.4	1.16	99.1	0.97	67.6	2	0	7me0_23786_docked.pdb
7lsx_23508	Unique_target	0.78	239	3	236	0	3	97.6	1.25	97.9	0.96	79.7	1	0	7lsx_23508_docked.pdb
7mby_23750	Unique_target	1.42	269	67	245	4	20	79.4	0.56	20.1	0.16	16.8	1	4	7mby_23750_docked.pdb
7ls5_23502	Unique_target	0.64	239	2	236	0	3	98.4	1.53	98.3	0.97	79.7	1	0	7ls5_23502_docked.pdb
7ev9_31325	Unique_target	0.84	296	6	292	0	4	77.5	0.93	99.3	0.77	59.2	2	0	7ev9_31325_docked.pdb
7m9c_23723	Unique_target	1.39	249	7	241	0	8	96.9	0.7	98	0.95	41.5	1	2	7m9c_23723_docked.pdb
7lc6_23269	Unique_target	0.69	551	6	545	0	6	98.9	1.43	99.3	0.98	183.7	1	0	7lc6_23269_docked.pdb
7n8i_24237	Unique_target	0.44	106	0	106	0	0	100	2.28	100	1	106	1	0	7n8i_24237_docked.pdb
DOCKING	AND	MORPHING	FULL	MODEL
7lv9_23530	Unique_target	1.5	1	96	0	0	1	1	0.01	0	0	1	1	0	7lv9_23530_morphed.pdb
7msw_23970	Unique_target	2.11	86	549	8	19	59	13.5	0.06	11.6	0.02	6.6	7	17	7msw_23970_morphed.pdb
7mlz_23914	Unique_target	1.54	134	62	110	6	18	68.4	0.44	84.3	0.58	11.2	1	5	7mlz_23914_morphed.pdb
7m7b_23709	Unique_target	1.04	138	71	129	2	7	66	0.64	94.9	0.63	34.5	1	2	7m7b_23709_morphed.pdb
7lx5_23566	Unique_target	1.13	151	45	144	2	5	77	0.68	95.4	0.73	37.8	1	2	7lx5_23566_morphed.pdb
7c2k_30275	Unique_target	1.27	813	114	752	0	61	87.7	0.69	92	0.81	28	1	5	7c2k_30275_morphed.pdb
7lci_23274	Unique_target	1.39	335	58	301	2	32	85.2	0.61	91.3	0.78	20.9	1	5	7lci_23274_morphed.pdb
7mjs_23883	Unique_target	0.78	117	15	115	0	2	88.6	1.14	98.3	0.87	58.5	1	0	7mjs_23883_morphed.pdb
7eda_31062	Unique_target	1.27	285	49	255	7	23	85.3	0.67	90.2	0.77	25.9	1	6	7eda_31062_morphed.pdb
7ku7_23035	Unique_target	1.33	205	64	196	2	7	76.2	0.57	94.1	0.72	34.2	1	2	7ku7_23035_morphed.pdb
7kzz_23093	Unique_target	1.25	251	30	226	2	23	89.3	0.72	92	0.82	31.4	1	2	7kzz_23093_morphed.pdb
7brm_30160	Unique_target	0.95	227	30	218	2	7	88.3	0.93	97.4	0.86	45.4	1	3	7brm_30160_morphed.pdb
7bxt_30237	Unique_target	1.01	98	5	96	0	2	95.1	0.95	99	0.94	98	1	0	7bxt_30237_morphed.pdb
7l1k_23110	Unique_target	0.66	149	0	149	0	0	100	1.52	100	1	149	1	0	7l1k_23110_morphed.pdb
7rb9_24400	Unique_target	1.28	360	12	353	2	5	96.8	0.76	98.6	0.95	72	1	2	7rb9_24400_morphed.pdb
7l6u_23208	Unique_target	0.97	288	23	272	0	16	92.6	0.95	89.9	0.83	36	1	0	7l6u_23208_morphed.pdb
7lvr_23541	Unique_target	0.76	434	7	429	0	5	98.4	1.3	99.1	0.98	108.5	1	0	7lvr_23541_morphed.pdb
7me0_23786	Unique_target	0.85	341	6	338	0	3	98.3	1.15	99.1	0.97	85.2	1	0	7me0_23786_morphed.pdb
7lsx_23508	Unique_target	0.8	240	5	236	0	4	98	1.22	97.9	0.96	80	1	0	7lsx_23508_morphed.pdb
7mby_23750	Unique_target	1.42	269	70	245	4	20	79.4	0.56	20.1	0.16	16.8	1	4	7mby_23750_morphed.pdb
7ls5_23502	Unique_target	0.64	239	4	236	0	3	98.4	1.53	98.3	0.97	79.7	1	0	7ls5_23502_morphed.pdb
7ev9_31325	Unique_target	1.05	340	42	322	2	16	89	0.85	95.6	0.85	42.5	1	2	7ev9_31325_morphed.pdb
7m9c_23723	Unique_target	1.39	249	8	241	0	8	96.9	0.7	98	0.95	41.5	1	2	7m9c_23723_morphed.pdb
7lc6_23269	Unique_target	0.69	551	6	545	0	6	98.9	1.43	99.3	0.98	183.7	1	0	7lc6_23269_morphed.pdb
7n8i_24237	Unique_target	0.44	106	0	106	0	0	100	2.28	100	1	106	1	0	7n8i_24237_morphed.pdb
REFINEMENT
7lv9_23530	Unique_target	1.57	1	96	0	0	1	1	0.01	0	0	1	1	0	7lv9_23530_refine.pdb	Unique_target	1.73	26	71	6	6	14	26.8	0.15	26.9	0.07	5.2	1	6	7lv9_23530_iter_res_refine.pdb
7msw_23970	Unique_target	2.06	92	543	18	16	58	14.5	0.07	9.8	0.01	5.8	1	15	7msw_23970_refine.pdb	Unique_target	2.1	175	460	28	53	94	27.6	0.13	8.6	0.02	4.9	3	39	7msw_23970_iter_res_refine.pdb
7mlz_23914	Unique_target	1.44	141	55	119	4	18	71.9	0.5	84.4	0.61	12.8	1	5	7mlz_23914_refine.pdb	Unique_target	1.55	149	47	117	3	29	76	0.49	74.5	0.57	7.8	1	6	7mlz_23914_iter_res_refine.pdb
7m7b_23709	Unique_target	0.89	139	70	131	2	6	66.5	0.75	95.7	0.64	34.8	1	2	7m7b_23709_refine.pdb	Unique_target	1.46	147	62	103	13	31	70.3	0.48	67.3	0.47	10.5	1	12	7m7b_23709_iter_res_refine.pdb
7lx5_23566	Unique_target	0.87	150	46	144	0	6	76.5	0.88	96	0.73	50	1	0	7lx5_23566_refine.pdb	Unique_target	1.32	155	41	130	7	18	79.1	0.6	81.3	0.64	11.9	1	6	7lx5_23566_iter_res_refine.pdb
7c2k_30275	Unique_target	0.89	830	97	772	0	58	89.5	1.01	93.4	0.84	41.5	1	2	7c2k_30275_refine.pdb	Unique_target	0.65	870	57	841	4	25	93.9	1.45	96.1	0.9	41.4	1	4	7c2k_30275_iter_res_refine.pdb
7lci_23274	Unique_target	1.24	337	56	306	4	27	85.8	0.69	92.9	0.8	22.5	1	6	7lci_23274_refine.pdb	Unique_target	0.97	361	32	338	2	21	91.9	0.95	93.1	0.85	25.8	1	4	7lci_23274_iter_res_refine.pdb
7mjs_23883	Unique_target	0.64	117	15	115	0	2	88.6	1.39	98.3	0.87	58.5	1	2	7mjs_23883_refine.pdb	Unique_target	0.97	121	11	116	0	5	91.7	0.95	97.5	0.89	40.3	1	2	7mjs_23883_iter_res_refine.pdb
7eda_31062	Unique_target	1.03	289	45	259	5	25	86.5	0.84	90.7	0.78	36.1	1	4	7eda_31062_refine.pdb	Unique_target	1	283	51	250	2	31	84.7	0.85	85.5	0.72	12.3	1	2	7eda_31062_iter_res_refine.pdb
7ku7_23035	Unique_target	1.28	206	63	197	2	7	76.6	0.6	94.2	0.72	34.3	1	2	7ku7_23035_refine.pdb	Unique_target	1.52	200	69	184	0	16	74.3	0.49	86	0.64	15.4	1	0	7ku7_23035_iter_res_refine.pdb
7kzz_23093	Unique_target	1.08	251	30	231	0	20	89.3	0.83	92	0.82	41.8	1	2	7kzz_23093_refine.pdb	Unique_target	1.28	253	28	225	2	26	90	0.71	86.2	0.78	11.5	1	2	7kzz_23093_iter_res_refine.pdb
7brm_30160	Unique_target	0.7	227	30	219	2	6	88.3	1.25	97.8	0.86	45.4	1	3	7brm_30160_refine.pdb	Unique_target	1.09	211	46	194	0	17	82.1	0.75	91	0.75	12.4	1	0	7brm_30160_iter_res_refine.pdb
7bxt_30237	Unique_target	0.77	99	4	97	0	2	96.1	1.25	98	0.94	99	1	0	7bxt_30237_refine.pdb	Unique_target	1.68	74	29	60	0	14	71.8	0.43	66.2	0.48	12.3	1	0	7bxt_30237_iter_res_refine.pdb
7l1k_23110	Unique_target	0.49	149	0	149	0	0	100	2.05	100	1	149	1	0	7l1k_23110_refine.pdb	Unique_target	0.78	146	3	144	0	2	98	1.25	99.3	0.97	48.7	1	0	7l1k_23110_iter_res_refine.pdb
7rb9_24400	Unique_target	1	362	10	356	2	4	97.3	0.97	99.2	0.97	72.4	1	2	7rb9_24400_refine.pdb	Unique_target	0.93	357	15	347	0	10	96	1.03	95.8	0.92	39.7	1	0	7rb9_24400_iter_res_refine.pdb
7l6u_23208	Unique_target	0.74	290	21	276	0	14	93.2	1.26	90.7	0.85	41.4	1	0	7l6u_23208_refine.pdb	Unique_target	0.89	294	17	277	2	15	94.5	1.07	88.4	0.84	29.4	1	3	7l6u_23208_iter_res_refine.pdb
7lvr_23541	Unique_target	0.51	433	8	428	0	5	98.2	1.93	98.8	0.97	108.2	1	0	7lvr_23541_refine.pdb	Unique_target	0.8	423	18	408	2	13	95.9	1.2	96.5	0.93	38.5	1	2	7lvr_23541_iter_res_refine.pdb
7me0_23786	Unique_target	0.46	342	5	339	0	3	98.6	2.15	99.1	0.98	85.5	1	0	7me0_23786_refine.pdb	Unique_target	0.48	341	6	338	0	3	98.3	2.07	99.1	0.97	113.7	1	2	7me0_23786_iter_res_refine.pdb
7lsx_23508	Unique_target	0.65	240	5	236	0	4	98	1.5	97.9	0.96	80	1	0	7lsx_23508_refine.pdb	Unique_target	1.12	232	13	219	2	11	94.7	0.84	94	0.89	25.8	1	2	7lsx_23508_iter_res_refine.pdb
7mby_23750	Unique_target	1.13	276	63	258	2	16	81.4	0.72	20.7	0.17	23	1	2	7mby_23750_refine.pdb	Unique_target	1.24	282	57	261	2	19	83.2	0.67	20.6	0.17	16.6	1	2	7mby_23750_iter_res_refine.pdb
7ls5_23502	Unique_target	0.49	240	3	238	0	2	98.8	2.03	97.5	0.96	120	1	0	7ls5_23502_refine.pdb	Unique_target	0.67	233	10	226	0	7	95.9	1.43	97	0.93	46.6	1	0	7ls5_23502_iter_res_refine.pdb
7ev9_31325	Unique_target	0.77	343	39	326	2	15	89.8	1.17	95.6	0.86	57.2	1	4	7ev9_31325_refine.pdb	Unique_target	0.67	361	21	346	2	13	94.5	1.41	95.8	0.91	36.1	1	2	7ev9_31325_iter_res_refine.pdb
7m9c_23723	Unique_target	1.18	251	6	245	0	6	97.7	0.83	98.8	0.96	41.8	1	0	7m9c_23723_refine.pdb	Unique_target	1.56	239	18	215	2	22	93	0.6	90	0.84	15.9	1	4	7m9c_23723_iter_res_refine.pdb
7lc6_23269	Unique_target	0.54	551	6	545	0	6	98.9	1.83	99.3	0.98	183.7	1	0	7lc6_23269_refine.pdb	Unique_target	0.97	531	26	505	0	26	95.3	0.98	94.4	0.9	29.5	1	2	7lc6_23269_iter_res_refine.pdb
7n8i_24237	Unique_target	0.25	106	0	106	0	0	100	3.96	100	1	106	1	0	7n8i_24237_refine.pdb	Unique_target	0.5	106	0	106	0	0	100	2	100	1	106	1	0	7n8i_24237_iter_res_refine.pdb
ITERATIVE	RESOLUTION	REFINEMENT
7lv9_23530	Unique_target	1.73	26	71	6	6	14	26.8	0.15	26.9	0.07	5.2	1	6	7lv9_23530_iter_res_refine.pdb
7msw_23970	Unique_target	2.1	175	460	28	53	94	27.6	0.13	8.6	0.02	4.9	3	39	7msw_23970_iter_res_refine.pdb
7mlz_23914	Unique_target	1.55	149	47	117	3	29	76	0.49	74.5	0.57	7.8	1	6	7mlz_23914_iter_res_refine.pdb
7m7b_23709	Unique_target	1.46	147	62	103	13	31	70.3	0.48	67.3	0.47	10.5	1	12	7m7b_23709_iter_res_refine.pdb
7lx5_23566	Unique_target	1.32	155	41	130	7	18	79.1	0.6	81.3	0.64	11.9	1	6	7lx5_23566_iter_res_refine.pdb
7c2k_30275	Unique_target	0.65	870	57	841	4	25	93.9	1.45	96.1	0.9	41.4	1	4	7c2k_30275_iter_res_refine.pdb
7lci_23274	Unique_target	0.97	361	32	338	2	21	91.9	0.95	93.1	0.85	25.8	1	4	7lci_23274_iter_res_refine.pdb
7mjs_23883	Unique_target	0.97	121	11	116	0	5	91.7	0.95	97.5	0.89	40.3	1	2	7mjs_23883_iter_res_refine.pdb
7eda_31062	Unique_target	1	283	51	250	2	31	84.7	0.85	85.5	0.72	12.3	1	2	7eda_31062_iter_res_refine.pdb
7ku7_23035	Unique_target	1.52	200	69	184	0	16	74.3	0.49	86	0.64	15.4	1	0	7ku7_23035_iter_res_refine.pdb
7kzz_23093	Unique_target	1.28	253	28	225	2	26	90	0.71	86.2	0.78	11.5	1	2	7kzz_23093_iter_res_refine.pdb
7brm_30160	Unique_target	1.09	211	46	194	0	17	82.1	0.75	91	0.75	12.4	1	0	7brm_30160_iter_res_refine.pdb
7bxt_30237	Unique_target	1.68	74	29	60	0	14	71.8	0.43	66.2	0.48	12.3	1	0	7bxt_30237_iter_res_refine.pdb
7l1k_23110	Unique_target	0.78	146	3	144	0	2	98	1.25	99.3	0.97	48.7	1	0	7l1k_23110_iter_res_refine.pdb
7rb9_24400	Unique_target	0.93	357	15	347	0	10	96	1.03	95.8	0.92	39.7	1	0	7rb9_24400_iter_res_refine.pdb
7l6u_23208	Unique_target	0.89	294	17	277	2	15	94.5	1.07	88.4	0.84	29.4	1	3	7l6u_23208_iter_res_refine.pdb
7lvr_23541	Unique_target	0.8	423	18	408	2	13	95.9	1.2	96.5	0.93	38.5	1	2	7lvr_23541_iter_res_refine.pdb
7me0_23786	Unique_target	0.48	341	6	338	0	3	98.3	2.07	99.1	0.97	113.7	1	2	7me0_23786_iter_res_refine.pdb
7lsx_23508	Unique_target	1.12	232	13	219	2	11	94.7	0.84	94	0.89	25.8	1	2	7lsx_23508_iter_res_refine.pdb
7mby_23750	Unique_target	1.24	282	57	261	2	19	83.2	0.67	20.6	0.17	16.6	1	2	7mby_23750_iter_res_refine.pdb
7ls5_23502	Unique_target	0.67	233	10	226	0	7	95.9	1.43	97	0.93	46.6	1	0	7ls5_23502_iter_res_refine.pdb
7ev9_31325	Unique_target	0.67	361	21	346	2	13	94.5	1.41	95.8	0.91	36.1	1	2	7ev9_31325_iter_res_refine.pdb
7m9c_23723	Unique_target	1.56	239	18	215	2	22	93	0.6	90	0.84	15.9	1	4	7m9c_23723_iter_res_refine.pdb
7lc6_23269	Unique_target	0.97	531	26	505	0	26	95.3	0.98	94.4	0.9	29.5	1	2	7lc6_23269_iter_res_refine.pdb
7n8i_24237	Unique_target	0.5	106	0	106	0	0	100	2	100	1	106	1	0	7n8i_24237_iter_res_refine.pdb
REBUILDING
7lv9_23530	Unique_target	1.68	26	71	6	6	14	26.8	0.16	26.9	0.07	5.2	1	6	7lv9_23530_rebuilt.pdb
7msw_23970	Unique_target	2.1	162	473	22	46	94	25.5	0.12	7.4	0.02	5.2	8	32	7msw_23970_rebuilt.pdb
7mlz_23914	Unique_target	1.55	150	46	125	3	22	76.5	0.49	78	0.6	7.9	1	7	7mlz_23914_rebuilt.pdb
7m7b_23709	Unique_target	1.08	155	54	134	9	12	74.2	0.69	83.2	0.62	19.4	3	5	7m7b_23709_rebuilt.pdb
7lx5_23566	Unique_target	0.99	159	37	144	4	11	81.1	0.82	88.1	0.71	17.7	1	5	7lx5_23566_rebuilt.pdb
7c2k_30275	Unique_target	0.59	872	55	846	4	22	94.1	1.6	96.4	0.91	45.9	1	4	7c2k_30275_rebuilt.pdb
7lci_23274	Unique_target	0.9	361	32	340	0	21	91.9	1.02	93.6	0.86	25.8	1	2	7lci_23274_rebuilt.pdb
7mjs_23883	Unique_target	0.59	130	2	127	0	3	98.5	1.67	98.5	0.97	65	1	0	7mjs_23883_rebuilt.pdb
7eda_31062	Unique_target	0.68	310	24	295	2	13	92.8	1.36	93.9	0.87	28.2	1	2	7eda_31062_rebuilt.pdb
7ku7_23035	Unique_target	1.3	212	57	207	0	5	78.8	0.61	95.8	0.75	35.3	1	0	7ku7_23035_rebuilt.pdb
7kzz_23093	Unique_target	1.03	260	21	246	0	14	92.5	0.9	91.2	0.84	23.6	2	0	7kzz_23093_rebuilt.pdb
7brm_30160	Unique_target	0.79	252	5	248	0	4	98.1	1.24	94.4	0.93	63	3	0	7brm_30160_rebuilt.pdb
7bxt_30237	Unique_target	0.75	95	8	95	0	0	92.2	1.23	100	0.92	95	1	0	7bxt_30237_rebuilt.pdb
7l1k_23110	Unique_target	0.48	146	3	145	0	1	98	2.03	100	0.98	73	3	0	7l1k_23110_rebuilt.pdb
7rb9_24400	Unique_target	0.93	360	12	353	0	7	96.8	1.05	96.9	0.94	51.4	1	0	7rb9_24400_rebuilt.pdb
7l6u_23208	Unique_target	0.6	297	14	283	2	12	95.5	1.6	90.2	0.86	37.1	1	3	7l6u_23208_rebuilt.pdb
7lvr_23541	Unique_target	0.52	434	7	427	2	5	98.4	1.91	98.4	0.97	72.3	1	2	7lvr_23541_rebuilt.pdb
7me0_23786	Unique_target	0.27	346	1	345	0	1	99.7	3.69	99.7	0.99	346	1	0	7me0_23786_rebuilt.pdb
7lsx_23508	Unique_target	0.62	230	15	230	0	0	93.9	1.5	100	0.94	230	2	0	7lsx_23508_rebuilt.pdb
7mby_23750	Unique_target	0.62	303	36	302	0	1	89.4	1.44	100	0.89	151.5	3	0	7mby_23750_rebuilt.pdb
7ls5_23502	Unique_target	0.43	240	3	239	0	1	98.8	2.28	97.9	0.97	120	1	0	7ls5_23502_rebuilt.pdb
7ev9_31325	Unique_target	0.3	382	0	382	0	0	100	3.32	100	1	382	1	0	7ev9_31325_rebuilt.pdb
7m9c_23723	Unique_target	1.5	238	19	218	2	18	92.6	0.62	89.9	0.83	17	2	4	7m9c_23723_rebuilt.pdb
7lc6_23269	Unique_target	0.47	556	1	555	0	1	99.8	2.1	99.8	1	278	1	0	7lc6_23269_rebuilt.pdb
7n8i_24237	Unique_target	0.27	106	0	106	0	0	100	3.66	100	1	106	1	0	7n8i_24237_rebuilt.pdb
	===============	full_30_iter_2	==================
MAP-To-MODEL
7lv9_23530
7msw_23970
7mlz_23914
7m7b_23709
7lx5_23566
7c2k_30275
7lci_23274
7mjs_23883
7eda_31062
7ku7_23035
7kzz_23093
7brm_30160
7bxt_30237
7l1k_23110
7rb9_24400
7l6u_23208
7lvr_23541
7me0_23786
7lsx_23508
7mby_23750
7ls5_23502
7ev9_31325
7m9c_23723
7lc6_23269
7n8i_24237
DIRECT	SUPERPOSITION
7lv9_23530	Unique_target	2.17	40	57	4	5	31	6.9	0.03	17.5	0.01	10	1	6	7lv9_23530_superposed.pdb
7msw_23970	Unique_target	2.22	130	505	22	25	83	20.5	0.09	8.5	0.02	6.2	1	24	7msw_23970_superposed.pdb
7mlz_23914	Unique_target	1.97	145	51	115	2	28	23.2	0.12	78.6	0.18	8.5	1	4	7mlz_23914_superposed.pdb
7m7b_23709	Unique_target	1.88	129	80	100	9	20	20.3	0.11	76.7	0.16	9.9	1	3	7m7b_23709_superposed.pdb
7lx5_23566	Unique_target	2.01	136	60	103	2	31	30.4	0.15	70.6	0.21	9.7	1	5	7lx5_23566_superposed.pdb
7c2k_30275	Unique_target	0.76	899	28	888	0	11	71.6	0.94	98.7	0.71	99.9	1	0	7c2k_30275_superposed.pdb
7lci_23274	Unique_target	1.44	333	60	294	4	35	32.3	0.22	87.7	0.28	18.5	1	8	7lci_23274_superposed.pdb
7mjs_23883	Unique_target	0.8	130	2	130	0	0	18.5	0.23	100	0.18	130	1	0	7mjs_23883_superposed.pdb
7eda_31062	Unique_target	0.79	322	12	306	0	16	12.6	0.16	96.3	0.12	64.4	1	2	7eda_31062_superposed.pdb
7ku7_23035	Unique_target	1	213	56	209	0	4	23.6	0.23	97.2	0.23	53.2	1	0	7ku7_23035_superposed.pdb
7kzz_23093	Unique_target	1.33	262	19	246	2	14	38.4	0.29	95.4	0.37	32.8	1	2	7kzz_23093_superposed.pdb
7brm_30160	Unique_target	0.97	238	19	231	0	7	81.8	0.84	97.5	0.8	79.3	1	0	7brm_30160_superposed.pdb
7bxt_30237	Unique_target	0.79	99	4	98	0	1	8.2	0.1	99	0.08	99	1	0	7bxt_30237_superposed.pdb
7l1k_23110	Unique_target	0.52	149	0	149	0	0	16.9	0.32	100	0.17	149	1	0	7l1k_23110_superposed.pdb
7rb9_24400	Unique_target	1.22	359	13	354	0	5	96.5	0.79	98.9	0.95	71.8	1	0	7rb9_24400_superposed.pdb
7l6u_23208	Unique_target	0.81	298	13	286	2	10	95.8	1.18	91.6	0.88	42.6	1	1	7l6u_23208_superposed.pdb
7lvr_23541	Unique_target	0.54	436	5	428	2	6	35.4	0.65	99.1	0.35	87.2	1	2	7lvr_23541_superposed.pdb
7me0_23786	Unique_target	0.29	346	1	346	0	0	99.7	3.42	100	1	346	1	0	7me0_23786_superposed.pdb
7lsx_23508	Unique_target	0.75	242	3	238	0	4	8.5	0.11	97.1	0.08	121	1	0	7lsx_23508_superposed.pdb
7mby_23750	Unique_target	0.92	330	9	323	2	5	37.1	0.4	98.2	0.36	110	1	1	7mby_23750_superposed.pdb
7ls5_23502	Unique_target	0.53	241	2	240	0	1	3.8	0.07	97.5	0.04	120.5	1	0	7ls5_23502_superposed.pdb
7ev9_31325	Unique_target	0.47	382	0	382	0	0	53.5	1.15	100	0.54	382	1	0	7ev9_31325_superposed.pdb
7m9c_23723	Unique_target	1.34	250	7	244	0	6	97.3	0.72	97.6	0.95	35.7	1	0	7m9c_23723_superposed.pdb
7lc6_23269	Unique_target	0.44	556	1	555	0	1	38.6	0.87	99.8	0.39	278	1	0	7lc6_23269_superposed.pdb
7n8i_24237	Unique_target	0.27	106	0	106	0	0	23.8	0.89	100	0.24	106	1	0	7n8i_24237_superposed.pdb
DOCKING
7lv9_23530
7msw_23970	Unique_target	1.42	67	17	35	12	20	10.6	0.07	52.2	0.06	7.4	6	8	7msw_23970_docked.pdb
7mlz_23914	Unique_target	1.34	136	24	122	2	12	21.8	0.16	88.2	0.19	13.6	3	2	7mlz_23914_docked.pdb
7m7b_23709	Unique_target	0.55	121	2	119	0	2	19.1	0.35	100	0.19	40.3	3	0	7m7b_23709_docked.pdb
7lx5_23566	Unique_target	1	150	10	141	2	7	33.5	0.33	92.7	0.31	21.4	5	2	7lx5_23566_docked.pdb
7c2k_30275	Unique_target	0.6	862	5	853	0	9	68.6	1.15	99.4	0.68	86.2	7	0	7c2k_30275_docked.pdb
7lci_23274	Unique_target	0.76	324	14	313	0	11	31.4	0.41	97.8	0.31	32.4	6	0	7lci_23274_docked.pdb
7mjs_23883	Unique_target	0.8	129	1	128	0	1	18.3	0.23	100	0.18	64.5	1	0	7mjs_23883_docked.pdb
7eda_31062	Unique_target	0.66	294	4	288	0	6	11.5	0.17	98.6	0.11	58.8	3	1	7eda_31062_docked.pdb
7ku7_23035	Unique_target	1.28	203	44	197	0	6	22.5	0.18	98	0.22	40.6	3	0	7ku7_23035_docked.pdb
7kzz_23093	Unique_target	1.02	262	17	252	2	8	38.4	0.37	96.9	0.37	52.4	1	2	7kzz_23093_docked.pdb
7brm_30160	Unique_target	0.84	230	13	221	2	7	79	0.94	97.4	0.77	46	1	3	7brm_30160_docked.pdb
7bxt_30237	Unique_target	0.78	98	0	98	0	0	8.2	0.1	100	0.08	98	1	0	7bxt_30237_docked.pdb
7l1k_23110	Unique_target	0.53	149	0	149	0	0	16.9	0.32	100	0.17	149	1	0	7l1k_23110_docked.pdb
7rb9_24400	Unique_target	1.21	355	7	351	0	4	95.4	0.79	99.2	0.95	88.8	2	0	7rb9_24400_docked.pdb
7l6u_23208	Unique_target	0.63	298	10	286	2	10	95.8	1.51	90.9	0.87	37.2	1	1	7l6u_23208_docked.pdb
7lvr_23541	Unique_target	0.51	431	3	428	0	3	35	0.69	99.3	0.35	107.8	2	0	7lvr_23541_docked.pdb
7me0_23786	Unique_target	0.26	346	0	346	0	0	99.7	3.79	100	1	346	1	0	7me0_23786_docked.pdb
7lsx_23508	Unique_target	0.7	242	2	238	0	4	8.5	0.12	97.9	0.08	121	1	0	7lsx_23508_docked.pdb
7mby_23750	Unique_target	0.83	324	12	317	0	7	36.4	0.44	98.1	0.36	162	1	0	7mby_23750_docked.pdb
7ls5_23502	Unique_target	0.42	237	1	237	0	0	3.8	0.09	100	0.04	237	1	0	7ls5_23502_docked.pdb
7ev9_31325	Unique_target	0.35	382	0	382	0	0	53.5	1.51	100	0.54	382	1	0	7ev9_31325_docked.pdb
7m9c_23723	Unique_target	1.37	245	11	234	0	11	95.3	0.69	95.9	0.91	27.2	1	0	7m9c_23723_docked.pdb
7lc6_23269	Unique_target	0.45	556	1	555	0	1	38.6	0.86	99.8	0.39	278	1	0	7lc6_23269_docked.pdb
7n8i_24237	Unique_target	0.28	106	0	106	0	0	23.8	0.86	100	0.24	106	1	0	7n8i_24237_docked.pdb
DOCKING	AND	MORPHING	FULL	MODEL
7lv9_23530
7msw_23970	Unique_target	2.18	104	531	10	12	82	16.4	0.08	8.7	0.01	9.5	55	12	7msw_23970_morphed.pdb
7mlz_23914	Unique_target	1.43	152	44	129	2	21	24.4	0.17	82.9	0.2	12.7	1	2	7mlz_23914_morphed.pdb
7m7b_23709	Unique_target	0.92	142	67	131	4	7	22.4	0.24	94.4	0.21	23.7	1	3	7m7b_23709_morphed.pdb
7lx5_23566	Unique_target	1.18	174	22	153	7	14	38.8	0.33	87.4	0.34	19.3	1	7	7lx5_23566_morphed.pdb
7c2k_30275	Unique_target	0.68	898	29	884	0	14	71.5	1.05	98.4	0.7	89.8	1	1	7c2k_30275_morphed.pdb
7lci_23274	Unique_target	0.96	361	32	347	0	14	35	0.36	97.2	0.34	32.8	1	0	7lci_23274_morphed.pdb
7mjs_23883	Unique_target	0.8	129	3	128	0	1	18.3	0.23	100	0.18	64.5	1	0	7mjs_23883_morphed.pdb
7eda_31062	Unique_target	0.78	322	12	309	0	13	12.6	0.16	96.6	0.12	53.7	1	2	7eda_31062_morphed.pdb
7ku7_23035	Unique_target	1.35	213	56	207	0	6	23.6	0.17	97.7	0.23	71	1	0	7ku7_23035_morphed.pdb
7kzz_23093	Unique_target	1.05	264	17	250	2	12	38.7	0.37	95.8	0.37	44	1	2	7kzz_23093_morphed.pdb
7brm_30160	Unique_target	0.86	235	22	226	2	7	80.8	0.94	97.4	0.79	47	1	3	7brm_30160_morphed.pdb
7bxt_30237	Unique_target	0.78	99	4	98	0	1	8.2	0.11	99	0.08	99	1	0	7bxt_30237_morphed.pdb
7l1k_23110	Unique_target	0.53	149	0	149	0	0	16.9	0.32	100	0.17	149	1	0	7l1k_23110_morphed.pdb
7rb9_24400	Unique_target	1.22	358	14	353	0	5	96.2	0.79	98.9	0.95	89.5	1	0	7rb9_24400_morphed.pdb
7l6u_23208	Unique_target	0.63	298	13	286	2	10	95.8	1.52	90.9	0.87	37.2	1	1	7l6u_23208_morphed.pdb
7lvr_23541	Unique_target	0.55	436	5	428	2	6	35.4	0.65	99.1	0.35	87.2	1	2	7lvr_23541_morphed.pdb
7me0_23786	Unique_target	0.27	346	1	346	0	0	99.7	3.73	100	1	346	1	0	7me0_23786_morphed.pdb
7lsx_23508	Unique_target	0.7	242	3	238	0	4	8.5	0.12	97.9	0.08	121	1	0	7lsx_23508_morphed.pdb
7mby_23750	Unique_target	0.83	325	14	318	0	7	36.5	0.44	97.8	0.36	162.5	1	0	7mby_23750_morphed.pdb
7ls5_23502	Unique_target	0.47	240	3	238	0	2	3.8	0.08	98.3	0.04	120	1	0	7ls5_23502_morphed.pdb
7ev9_31325	Unique_target	0.35	382	0	382	0	0	53.5	1.52	100	0.54	382	1	0	7ev9_31325_morphed.pdb
7m9c_23723	Unique_target	1.37	245	12	234	0	11	95.3	0.69	95.9	0.91	27.2	1	0	7m9c_23723_morphed.pdb
7lc6_23269	Unique_target	0.45	556	1	555	0	1	38.6	0.86	99.8	0.39	278	1	0	7lc6_23269_morphed.pdb
7n8i_24237	Unique_target	0.28	106	0	106	0	0	23.8	0.86	100	0.24	106	1	0	7n8i_24237_morphed.pdb
REFINEMENT
7lv9_23530
7msw_23970	Unique_target	2.19	121	514	25	25	71	19.1	0.09	5.8	0.01	5.3	42	21	7msw_23970_refine.pdb	Unique_target	2.07	220	415	53	32	135	34.6	0.17	5.5	0.02	6.1	42	30	7msw_23970_iter_res_refine.pdb
7mlz_23914	Unique_target	1.34	154	42	128	2	24	24.7	0.18	81.2	0.2	12.8	1	2	7mlz_23914_refine.pdb	Unique_target	1.6	169	27	127	11	31	27.1	0.17	74.6	0.2	8.4	1	8	7mlz_23914_iter_res_refine.pdb
7m7b_23709	Unique_target	0.89	145	64	132	5	8	22.8	0.26	93.8	0.21	24.2	1	3	7m7b_23709_refine.pdb	Unique_target	1.42	156	53	118	10	28	24.6	0.17	66.7	0.16	9.2	1	10	7m7b_23709_iter_res_refine.pdb
7lx5_23566	Unique_target	1.04	176	20	153	7	16	39.3	0.38	85.8	0.34	19.6	1	9	7lx5_23566_refine.pdb	Unique_target	1.26	178	18	143	10	25	39.7	0.31	77.5	0.31	13.7	1	10	7lx5_23566_iter_res_refine.pdb
7c2k_30275	Unique_target	0.53	901	26	889	0	12	71.7	1.36	98.6	0.71	100.1	1	1	7c2k_30275_refine.pdb	Unique_target	0.58	906	21	881	2	23	72.1	1.25	97.2	0.7	64.7	1	8	7c2k_30275_iter_res_refine.pdb
7lci_23274	Unique_target	0.88	359	34	345	0	14	34.8	0.39	97.2	0.34	35.9	1	0	7lci_23274_refine.pdb	Unique_target	0.97	375	18	350	4	21	36.3	0.38	95.5	0.35	37.5	1	7	7lci_23274_iter_res_refine.pdb
7mjs_23883	Unique_target	0.66	130	2	130	0	0	18.5	0.28	100	0.18	130	1	0	7mjs_23883_refine.pdb	Unique_target	0.99	128	4	120	0	8	18.2	0.18	88.3	0.16	16	1	3	7mjs_23883_iter_res_refine.pdb
7eda_31062	Unique_target	0.73	322	12	310	0	12	12.6	0.17	96.6	0.12	53.7	1	2	7eda_31062_refine.pdb	Unique_target	0.98	311	23	279	2	30	12.1	0.12	86.8	0.11	17.3	1	8	7eda_31062_iter_res_refine.pdb
7ku7_23035	Unique_target	1.28	211	58	204	0	7	23.4	0.18	97.6	0.23	52.8	1	0	7ku7_23035_refine.pdb	Unique_target	1.52	207	62	193	0	14	22.9	0.15	86.5	0.2	18.8	1	0	7ku7_23035_iter_res_refine.pdb
7kzz_23093	Unique_target	0.94	263	18	250	2	11	38.6	0.41	96.2	0.37	43.8	1	2	7kzz_23093_refine.pdb	Unique_target	1.31	254	27	228	0	26	37.2	0.28	90.2	0.34	15.9	1	0	7kzz_23093_iter_res_refine.pdb
7brm_30160	Unique_target	0.75	236	21	228	2	6	81.1	1.09	97.5	0.79	59	1	3	7brm_30160_refine.pdb	Unique_target	1.03	212	45	196	0	16	72.9	0.7	91.5	0.67	17.7	1	0	7brm_30160_iter_res_refine.pdb
7bxt_30237	Unique_target	0.61	99	4	98	0	1	8.2	0.13	99	0.08	99	1	0	7bxt_30237_refine.pdb	Unique_target	1.77	83	20	58	4	21	6.9	0.04	66.3	0.05	7.5	1	4	7bxt_30237_iter_res_refine.pdb
7l1k_23110	Unique_target	0.48	149	0	149	0	0	16.9	0.35	100	0.17	149	1	0	7l1k_23110_refine.pdb	Unique_target	0.68	144	5	143	0	1	16.3	0.24	99.3	0.16	72	1	0	7l1k_23110_iter_res_refine.pdb
7rb9_24400	Unique_target	0.88	361	11	358	0	3	97	1.1	99.4	0.97	120.3	1	0	7rb9_24400_refine.pdb	Unique_target	0.97	360	12	351	0	9	96.8	1	97.8	0.95	60	1	2	7rb9_24400_iter_res_refine.pdb
7l6u_23208	Unique_target	0.61	299	12	287	0	12	96.1	1.57	91	0.87	37.4	1	0	7l6u_23208_refine.pdb	Unique_target	0.8	296	15	281	2	13	95.2	1.19	90.2	0.86	29.6	1	3	7l6u_23208_iter_res_refine.pdb
7lvr_23541	Unique_target	0.5	436	5	428	2	6	35.4	0.71	99.1	0.35	87.2	1	2	7lvr_23541_refine.pdb	Unique_target	0.82	419	22	394	2	23	34	0.41	93.6	0.32	24.6	1	9	7lvr_23541_iter_res_refine.pdb
7me0_23786	Unique_target	0.21	346	1	346	0	0	99.7	4.82	100	1	346	1	0	7me0_23786_refine.pdb	Unique_target	0.49	339	8	334	0	5	97.7	1.98	99.1	0.97	67.8	1	0	7me0_23786_iter_res_refine.pdb
7lsx_23508	Unique_target	0.64	242	3	238	0	4	8.5	0.13	97.9	0.08	121	1	0	7lsx_23508_refine.pdb	Unique_target	1.04	241	4	229	2	10	8.5	0.08	95.4	0.08	48.2	1	4	7lsx_23508_iter_res_refine.pdb
7mby_23750	Unique_target	0.69	325	14	318	0	7	36.5	0.53	97.8	0.36	162.5	1	0	7mby_23750_refine.pdb	Unique_target	0.97	329	10	302	2	25	37	0.38	89.1	0.33	25.3	1	4	7mby_23750_iter_res_refine.pdb
7ls5_23502	Unique_target	0.46	241	2	240	0	1	3.8	0.08	97.5	0.04	120.5	1	0	7ls5_23502_refine.pdb	Unique_target	0.8	239	4	227	2	10	3.8	0.05	94.1	0.04	39.8	1	2	7ls5_23502_iter_res_refine.pdb
7ev9_31325	Unique_target	0.29	382	0	382	0	0	53.5	1.84	100	0.54	382	1	0	7ev9_31325_refine.pdb	Unique_target	0.6	375	7	363	2	10	52.5	0.87	96	0.5	41.7	1	2	7ev9_31325_iter_res_refine.pdb
7m9c_23723	Unique_target	1.33	247	10	236	0	11	96.1	0.72	96.4	0.93	30.9	1	0	7m9c_23723_refine.pdb	Unique_target	1.7	228	29	203	0	25	88.7	0.52	87.7	0.78	13.4	1	2	7m9c_23723_iter_res_refine.pdb
7lc6_23269	Unique_target	0.44	556	1	555	0	1	38.6	0.88	99.8	0.39	278	1	0	7lc6_23269_refine.pdb	Unique_target	1.03	538	19	503	0	35	37.4	0.36	91.4	0.34	23.4	1	6	7lc6_23269_iter_res_refine.pdb
7n8i_24237	Unique_target	0.24	106	0	106	0	0	23.8	0.99	100	0.24	106	1	0	7n8i_24237_refine.pdb	Unique_target	0.41	106	0	106	0	0	23.8	0.58	100	0.24	106	1	0	7n8i_24237_iter_res_refine.pdb
ITERATIVE	RESOLUTION	REFINEMENT
7lv9_23530
7msw_23970	Unique_target	2.07	220	415	53	32	135	34.6	0.17	5.5	0.02	6.1	42	30	7msw_23970_iter_res_refine.pdb
7mlz_23914	Unique_target	1.6	169	27	127	11	31	27.1	0.17	74.6	0.2	8.4	1	8	7mlz_23914_iter_res_refine.pdb
7m7b_23709	Unique_target	1.42	156	53	118	10	28	24.6	0.17	66.7	0.16	9.2	1	10	7m7b_23709_iter_res_refine.pdb
7lx5_23566	Unique_target	1.26	178	18	143	10	25	39.7	0.31	77.5	0.31	13.7	1	10	7lx5_23566_iter_res_refine.pdb
7c2k_30275	Unique_target	0.58	906	21	881	2	23	72.1	1.25	97.2	0.7	64.7	1	8	7c2k_30275_iter_res_refine.pdb
7lci_23274	Unique_target	0.97	375	18	350	4	21	36.3	0.38	95.5	0.35	37.5	1	7	7lci_23274_iter_res_refine.pdb
7mjs_23883	Unique_target	0.99	128	4	120	0	8	18.2	0.18	88.3	0.16	16	1	3	7mjs_23883_iter_res_refine.pdb
7eda_31062	Unique_target	0.98	311	23	279	2	30	12.1	0.12	86.8	0.11	17.3	1	8	7eda_31062_iter_res_refine.pdb
7ku7_23035	Unique_target	1.52	207	62	193	0	14	22.9	0.15	86.5	0.2	18.8	1	0	7ku7_23035_iter_res_refine.pdb
7kzz_23093	Unique_target	1.31	254	27	228	0	26	37.2	0.28	90.2	0.34	15.9	1	0	7kzz_23093_iter_res_refine.pdb
7brm_30160	Unique_target	1.03	212	45	196	0	16	72.9	0.7	91.5	0.67	17.7	1	0	7brm_30160_iter_res_refine.pdb
7bxt_30237	Unique_target	1.77	83	20	58	4	21	6.9	0.04	66.3	0.05	7.5	1	4	7bxt_30237_iter_res_refine.pdb
7l1k_23110	Unique_target	0.68	144	5	143	0	1	16.3	0.24	99.3	0.16	72	1	0	7l1k_23110_iter_res_refine.pdb
7rb9_24400	Unique_target	0.97	360	12	351	0	9	96.8	1	97.8	0.95	60	1	2	7rb9_24400_iter_res_refine.pdb
7l6u_23208	Unique_target	0.8	296	15	281	2	13	95.2	1.19	90.2	0.86	29.6	1	3	7l6u_23208_iter_res_refine.pdb
7lvr_23541	Unique_target	0.82	419	22	394	2	23	34	0.41	93.6	0.32	24.6	1	9	7lvr_23541_iter_res_refine.pdb
7me0_23786	Unique_target	0.49	339	8	334	0	5	97.7	1.98	99.1	0.97	67.8	1	0	7me0_23786_iter_res_refine.pdb
7lsx_23508	Unique_target	1.04	241	4	229	2	10	8.5	0.08	95.4	0.08	48.2	1	4	7lsx_23508_iter_res_refine.pdb
7mby_23750	Unique_target	0.97	329	10	302	2	25	37	0.38	89.1	0.33	25.3	1	4	7mby_23750_iter_res_refine.pdb
7ls5_23502	Unique_target	0.8	239	4	227	2	10	3.8	0.05	94.1	0.04	39.8	1	2	7ls5_23502_iter_res_refine.pdb
7ev9_31325	Unique_target	0.6	375	7	363	2	10	52.5	0.87	96	0.5	41.7	1	2	7ev9_31325_iter_res_refine.pdb
7m9c_23723	Unique_target	1.7	228	29	203	0	25	88.7	0.52	87.7	0.78	13.4	1	2	7m9c_23723_iter_res_refine.pdb
7lc6_23269	Unique_target	1.03	538	19	503	0	35	37.4	0.36	91.4	0.34	23.4	1	6	7lc6_23269_iter_res_refine.pdb
7n8i_24237	Unique_target	0.41	106	0	106	0	0	23.8	0.58	100	0.24	106	1	0	7n8i_24237_iter_res_refine.pdb
REBUILDING
7lv9_23530	Unique_target	1.88	34	63	8	8	18	5.9	0.03	11.8	0.01	4.9	1	9	7lv9_23530_rebuilt.pdb
7msw_23970	Unique_target	1.93	192	443	65	27	100	30.2	0.16	21.9	0.07	6.9	34	24	7msw_23970_rebuilt.pdb
7mlz_23914	Unique_target	1.64	168	28	125	12	31	26.9	0.16	68.5	0.18	7.6	1	8	7mlz_23914_rebuilt.pdb
7m7b_23709	Unique_target	1.13	163	46	142	9	12	25.7	0.23	81	0.21	18.1	1	6	7m7b_23709_rebuilt.pdb
7lx5_23566	Unique_target	1.03	183	13	151	13	19	40.8	0.4	81.4	0.33	16.6	1	9	7lx5_23566_rebuilt.pdb
7c2k_30275	Unique_target	0.46	907	20	890	0	17	72.2	1.57	97.9	0.71	90.7	1	3	7c2k_30275_rebuilt.pdb
7lci_23274	Unique_target	0.88	374	19	354	2	18	36.2	0.41	94.4	0.34	28.8	1	3	7lci_23274_rebuilt.pdb
7mjs_23883	Unique_target	0.42	131	1	130	0	1	18.6	0.44	97.7	0.18	65.5	1	0	7mjs_23883_rebuilt.pdb
7eda_31062	Unique_target	0.58	328	6	318	0	10	12.8	0.22	96.6	0.12	65.6	1	1	7eda_31062_rebuilt.pdb
7ku7_23035	Unique_target	1.32	208	61	202	0	6	23	0.17	97.1	0.22	52	2	0	7ku7_23035_rebuilt.pdb
7kzz_23093	Unique_target	0.97	272	9	262	4	6	39.9	0.41	97.8	0.39	45.3	1	4	7kzz_23093_rebuilt.pdb
7brm_30160	Unique_target	0.76	252	5	249	0	3	86.6	1.14	94.8	0.82	84	2	0	7brm_30160_rebuilt.pdb
7bxt_30237	Unique_target	0.77	100	3	95	0	5	8.3	0.11	96	0.08	100	1	1	7bxt_30237_rebuilt.pdb
7l1k_23110	Unique_target	0.48	149	0	149	0	0	16.9	0.35	100	0.17	149	1	0	7l1k_23110_rebuilt.pdb
7rb9_24400	Unique_target	0.67	371	1	371	0	0	99.7	1.48	100	1	371	1	0	7rb9_24400_rebuilt.pdb
7l6u_23208	Unique_target	0.63	299	12	288	0	11	96.1	1.54	91.3	0.88	37.4	1	1	7l6u_23208_rebuilt.pdb
7lvr_23541	Unique_target	0.52	435	6	427	2	6	35.3	0.68	99.1	0.35	87	1	2	7lvr_23541_rebuilt.pdb
7me0_23786	Unique_target	0.21	346	1	346	0	0	99.7	4.85	100	1	346	1	0	7me0_23786_rebuilt.pdb
7lsx_23508	Unique_target	0.64	243	2	240	0	3	8.6	0.13	97.1	0.08	121.5	2	1	7lsx_23508_rebuilt.pdb
7mby_23750	Unique_target	0.68	333	6	324	0	9	37.4	0.55	95.5	0.36	66.6	2	2	7mby_23750_rebuilt.pdb
7ls5_23502	Unique_target	0.38	240	3	239	0	1	3.8	0.1	95.4	0.04	120	1	0	7ls5_23502_rebuilt.pdb
7ev9_31325	Unique_target	0.27	382	0	382	0	0	53.5	1.95	100	0.54	382	1	0	7ev9_31325_rebuilt.pdb
7m9c_23723	Unique_target	1.34	243	14	230	0	13	94.6	0.71	94.2	0.89	22.1	1	0	7m9c_23723_rebuilt.pdb
7lc6_23269	Unique_target	0.46	556	1	555	0	1	38.6	0.83	99.8	0.39	278	1	0	7lc6_23269_rebuilt.pdb
7n8i_24237	Unique_target	0.24	106	0	106	0	0	23.8	1	100	0.24	106	1	0	7n8i_24237_rebuilt.pdb
	===============	full_30_iter_3	==================
MAP-To-MODEL
7lv9_23530
7msw_23970
7mlz_23914
7m7b_23709
7lx5_23566
7c2k_30275
7lci_23274
7mjs_23883
7eda_31062
7ku7_23035
7kzz_23093
7brm_30160
7bxt_30237
7l1k_23110
7rb9_24400
7l6u_23208
7lvr_23541
7me0_23786
7lsx_23508
7mby_23750
7ls5_23502
7ev9_31325
7m9c_23723
7lc6_23269
7n8i_24237
DIRECT	SUPERPOSITION
7lv9_23530	Unique_target	2.11	23	74	14	3	6	4	0.02	26.1	0.01	5.8	1	2	7lv9_23530_superposed.pdb
7msw_23970	Unique_target	1.77	141	494	70	23	48	22.2	0.13	46.1	0.1	8.3	1	12	7msw_23970_superposed.pdb
7mlz_23914	Unique_target	1.51	171	25	154	0	17	27.4	0.18	91.8	0.25	19	1	0	7mlz_23914_superposed.pdb
7m7b_23709	Unique_target	2.01	128	81	93	7	28	20.2	0.1	71.1	0.14	7.1	1	9	7m7b_23709_superposed.pdb
7lx5_23566	Unique_target	2.04	143	53	112	2	29	31.9	0.16	67.1	0.21	8.4	1	4	7lx5_23566_superposed.pdb
7c2k_30275	Unique_target	0.64	907	20	894	0	13	72.2	1.12	98.5	0.71	129.6	1	3	7c2k_30275_superposed.pdb
7lci_23274	Unique_target	1.41	341	52	308	2	31	33	0.23	89.7	0.3	21.3	1	6	7lci_23274_superposed.pdb
7mjs_23883	Unique_target	0.43	130	2	130	0	0	18.5	0.43	100	0.18	130	1	0	7mjs_23883_superposed.pdb
7eda_31062	Unique_target	0.62	324	10	317	0	7	12.6	0.2	97.2	0.12	64.8	1	0	7eda_31062_superposed.pdb
7ku7_23035	Unique_target	0.99	212	57	207	0	5	23.5	0.24	97.2	0.23	53	1	0	7ku7_23035_superposed.pdb
7kzz_23093	Unique_target	1.17	266	15	254	0	12	39	0.33	97	0.38	66.5	1	2	7kzz_23093_superposed.pdb
7brm_30160	Unique_target	1	241	16	232	2	7	82.8	0.82	97.1	0.8	60.2	1	3	7brm_30160_superposed.pdb
7bxt_30237	Unique_target	0.76	99	4	98	0	1	8.2	0.11	99	0.08	99	1	0	7bxt_30237_superposed.pdb
7l1k_23110	Unique_target	0.51	149	0	149	0	0	16.9	0.33	100	0.17	149	1	0	7l1k_23110_superposed.pdb
7rb9_24400	Unique_target	0.84	362	10	358	0	4	97.3	1.16	99.2	0.97	120.7	1	0	7rb9_24400_superposed.pdb
7l6u_23208	Unique_target	0.8	300	11	290	0	10	96.5	1.21	92.3	0.89	50	1	0	7l6u_23208_superposed.pdb
7lvr_23541	Unique_target	0.56	436	5	431	0	5	35.4	0.63	99.1	0.35	87.2	1	2	7lvr_23541_superposed.pdb
7me0_23786	Unique_target	0.32	347	0	347	0	0	100	3.15	100	1	347	1	0	7me0_23786_superposed.pdb
7lsx_23508	Unique_target	0.71	242	3	238	0	4	8.5	0.12	97.9	0.08	121	1	0	7lsx_23508_superposed.pdb
7mby_23750	Unique_target	0.82	339	0	339	0	0	38.1	0.47	100	0.38	339	1	0	7mby_23750_superposed.pdb
7ls5_23502	Unique_target	0.53	240	3	238	0	2	3.8	0.07	97.5	0.04	120	1	0	7ls5_23502_superposed.pdb
7ev9_31325	Unique_target	0.46	382	0	382	0	0	53.5	1.15	100	0.54	382	1	0	7ev9_31325_superposed.pdb
7m9c_23723	Unique_target	1.34	253	4	248	0	5	98.4	0.73	98	0.96	42.2	1	0	7m9c_23723_superposed.pdb
7lc6_23269	Unique_target	0.44	556	1	555	0	1	38.6	0.87	99.8	0.39	278	1	0	7lc6_23269_superposed.pdb
7n8i_24237	Unique_target	0.25	106	0	106	0	0	23.8	0.95	100	0.24	106	1	0	7n8i_24237_superposed.pdb
DOCKING
7lv9_23530
7msw_23970	Unique_target	1.59	42	18	18	9	15	6.6	0.04	35.7	0.02	8.4	6	3	7msw_23970_docked.pdb
7mlz_23914	Unique_target	1.37	169	4	163	0	6	27.1	0.2	97.6	0.26	28.2	3	0	7mlz_23914_docked.pdb
7m7b_23709	Unique_target	0.59	118	0	116	0	2	18.6	0.31	100	0.19	39.3	3	0	7m7b_23709_docked.pdb
7lx5_23566	Unique_target	0.94	154	9	147	2	5	34.4	0.36	94.2	0.32	30.8	3	2	7lx5_23566_docked.pdb
7c2k_30275	Unique_target	0.49	897	4	886	0	11	71.4	1.46	99	0.71	128.1	3	1	7c2k_30275_docked.pdb
7lci_23274	Unique_target	0.76	331	10	321	0	10	32.1	0.42	97.9	0.31	36.8	6	0	7lci_23274_docked.pdb
7mjs_23883	Unique_target	0.43	130	0	130	0	0	18.5	0.43	100	0.18	130	1	0	7mjs_23883_docked.pdb
7eda_31062	Unique_target	0.49	312	5	308	0	4	12.2	0.25	99	0.12	104	2	0	7eda_31062_docked.pdb
7ku7_23035	Unique_target	1.28	207	46	201	0	6	22.9	0.18	97.6	0.22	51.8	2	0	7ku7_23035_docked.pdb
7kzz_23093	Unique_target	0.98	264	15	253	2	9	38.7	0.4	96.2	0.37	37.7	1	2	7kzz_23093_docked.pdb
7brm_30160	Unique_target	0.84	231	13	223	2	6	79.4	0.94	97.8	0.78	57.8	1	3	7brm_30160_docked.pdb
7bxt_30237	Unique_target	0.78	98	0	98	0	0	8.2	0.1	100	0.08	98	1	0	7bxt_30237_docked.pdb
7l1k_23110	Unique_target	0.52	149	0	149	0	0	16.9	0.33	100	0.17	149	1	0	7l1k_23110_docked.pdb
7rb9_24400	Unique_target	0.82	359	3	355	0	4	96.5	1.17	99.2	0.96	89.8	2	0	7rb9_24400_docked.pdb
7l6u_23208	Unique_target	0.59	301	9	292	0	9	96.8	1.63	91.7	0.89	37.6	1	0	7l6u_23208_docked.pdb
7lvr_23541	Unique_target	0.56	436	4	431	0	5	35.4	0.63	99.1	0.35	87.2	1	2	7lvr_23541_docked.pdb
7me0_23786	Unique_target	0.26	346	1	346	0	0	99.7	3.89	100	1	346	1	0	7me0_23786_docked.pdb
7lsx_23508	Unique_target	0.65	242	2	238	0	4	8.5	0.13	97.5	0.08	121	1	0	7lsx_23508_docked.pdb
7mby_23750	Unique_target	0.8	333	6	321	2	10	37.4	0.46	95.5	0.36	66.6	3	5	7mby_23750_docked.pdb
7ls5_23502	Unique_target	0.46	235	2	233	0	2	3.7	0.08	99.6	0.04	235	1	0	7ls5_23502_docked.pdb
7ev9_31325	Unique_target	0.32	382	0	382	0	0	53.5	1.68	100	0.54	382	1	0	7ev9_31325_docked.pdb
7m9c_23723	Unique_target	1.38	246	10	236	0	10	95.7	0.69	95.5	0.91	27.3	1	0	7m9c_23723_docked.pdb
7lc6_23269	Unique_target	0.45	556	1	555	0	1	38.6	0.87	99.8	0.39	278	1	0	7lc6_23269_docked.pdb
7n8i_24237	Unique_target	0.26	106	0	106	0	0	23.8	0.92	100	0.24	106	1	0	7n8i_24237_docked.pdb
DOCKING	AND	MORPHING	FULL	MODEL
7lv9_23530
7msw_23970	Unique_target	2.23	72	563	2	13	57	11.3	0.05	12.5	0.01	10.3	44	6	7msw_23970_morphed.pdb
7mlz_23914	Unique_target	1.42	179	17	170	0	9	28.7	0.2	94.4	0.27	25.6	1	2	7mlz_23914_morphed.pdb
7m7b_23709	Unique_target	1.02	151	58	139	4	8	23.8	0.23	90.1	0.21	25.2	1	2	7m7b_23709_morphed.pdb
7lx5_23566	Unique_target	1.15	178	18	155	7	16	39.7	0.35	86	0.34	17.8	1	7	7lx5_23566_morphed.pdb
7c2k_30275	Unique_target	0.53	905	22	890	2	13	72.1	1.35	98.6	0.71	113.1	1	3	7c2k_30275_morphed.pdb
7lci_23274	Unique_target	0.92	363	30	345	2	16	35.2	0.38	95.9	0.34	33	1	2	7lci_23274_morphed.pdb
7mjs_23883	Unique_target	0.43	130	2	130	0	0	18.5	0.43	100	0.18	130	1	0	7mjs_23883_morphed.pdb
7eda_31062	Unique_target	0.57	325	9	318	2	5	12.7	0.22	97.5	0.12	54.2	1	1	7eda_31062_morphed.pdb
7ku7_23035	Unique_target	1.33	212	57	207	0	5	23.5	0.18	97.6	0.23	70.7	1	0	7ku7_23035_morphed.pdb
7kzz_23093	Unique_target	0.95	264	17	250	2	12	38.7	0.41	96.2	0.37	44	1	2	7kzz_23093_morphed.pdb
7brm_30160	Unique_target	0.86	236	21	228	2	6	81.1	0.95	97.9	0.79	59	1	3	7brm_30160_morphed.pdb
7bxt_30237	Unique_target	0.8	99	4	98	0	1	8.2	0.1	99	0.08	99	1	0	7bxt_30237_morphed.pdb
7l1k_23110	Unique_target	0.52	149	0	149	0	0	16.9	0.33	100	0.17	149	1	0	7l1k_23110_morphed.pdb
7rb9_24400	Unique_target	0.84	362	10	357	0	5	97.3	1.15	98.9	0.96	90.5	1	0	7rb9_24400_morphed.pdb
7l6u_23208	Unique_target	0.59	300	11	290	0	10	96.5	1.63	92	0.89	42.9	1	0	7l6u_23208_morphed.pdb
7lvr_23541	Unique_target	0.56	436	5	431	0	5	35.4	0.63	99.1	0.35	87.2	1	2	7lvr_23541_morphed.pdb
7me0_23786	Unique_target	0.3	347	0	347	0	0	100	3.29	100	1	347	1	0	7me0_23786_morphed.pdb
7lsx_23508	Unique_target	0.68	242	3	238	0	4	8.5	0.13	97.5	0.08	121	1	0	7lsx_23508_morphed.pdb
7mby_23750	Unique_target	0.79	329	10	315	2	12	37	0.47	95.4	0.35	109.7	1	1	7mby_23750_morphed.pdb
7ls5_23502	Unique_target	0.54	240	3	238	0	2	3.8	0.07	97.5	0.04	120	1	0	7ls5_23502_morphed.pdb
7ev9_31325	Unique_target	0.32	382	0	382	0	0	53.5	1.66	100	0.54	382	1	0	7ev9_31325_morphed.pdb
7m9c_23723	Unique_target	1.38	246	11	236	0	10	95.7	0.69	95.5	0.91	27.3	1	0	7m9c_23723_morphed.pdb
7lc6_23269	Unique_target	0.44	556	1	555	0	1	38.6	0.87	99.8	0.39	278	1	0	7lc6_23269_morphed.pdb
7n8i_24237	Unique_target	0.26	106	0	106	0	0	23.8	0.92	100	0.24	106	1	0	7n8i_24237_morphed.pdb
REFINEMENT
7lv9_23530
7msw_23970	Unique_target	2.26	103	532	11	20	72	16.2	0.07	8.7	0.01	6.9	34	11	7msw_23970_refine.pdb	Unique_target	2.01	151	484	24	28	99	23.8	0.12	6	0.01	6.6	41	22	7msw_23970_iter_res_refine.pdb
7mlz_23914	Unique_target	1.2	178	18	169	0	9	28.5	0.24	94.9	0.27	25.4	1	2	7mlz_23914_refine.pdb	Unique_target	1.49	176	20	161	0	15	28.2	0.19	89.2	0.25	14.7	1	2	7mlz_23914_iter_res_refine.pdb
7m7b_23709	Unique_target	1.04	151	58	140	4	7	23.8	0.23	90.1	0.21	25.2	1	2	7m7b_23709_refine.pdb	Unique_target	1.34	158	51	115	10	33	24.9	0.19	73.4	0.18	9.9	1	10	7m7b_23709_iter_res_refine.pdb
7lx5_23566	Unique_target	1	178	18	157	7	14	39.7	0.4	86	0.34	17.8	1	7	7lx5_23566_refine.pdb	Unique_target	1.35	177	19	144	11	22	39.5	0.29	79.1	0.31	13.6	1	9	7lx5_23566_iter_res_refine.pdb
7c2k_30275	Unique_target	0.44	904	23	891	0	13	72	1.63	98.6	0.71	113	1	1	7c2k_30275_refine.pdb	Unique_target	0.57	909	18	886	4	19	72.4	1.27	96.9	0.7	64.9	1	7	7c2k_30275_iter_res_refine.pdb
7lci_23274	Unique_target	0.81	362	31	349	0	13	35.1	0.43	96.7	0.34	40.2	1	0	7lci_23274_refine.pdb	Unique_target	0.94	367	26	346	0	21	35.6	0.38	92.9	0.33	24.5	1	0	7lci_23274_iter_res_refine.pdb
7mjs_23883	Unique_target	0.35	130	2	130	0	0	18.5	0.53	100	0.18	130	1	0	7mjs_23883_refine.pdb	Unique_target	0.86	130	2	126	0	4	18.5	0.21	93.8	0.17	26	1	1	7mjs_23883_iter_res_refine.pdb
7eda_31062	Unique_target	0.5	325	9	318	2	5	12.7	0.25	97.5	0.12	54.2	1	1	7eda_31062_refine.pdb	Unique_target	1.02	316	18	279	9	28	12.3	0.12	90.2	0.11	16.6	1	11	7eda_31062_iter_res_refine.pdb
7ku7_23035	Unique_target	1.3	213	56	207	0	6	23.6	0.18	97.7	0.23	71	1	0	7ku7_23035_refine.pdb	Unique_target	1.49	203	66	185	0	18	22.5	0.15	89.2	0.2	15.6	1	0	7ku7_23035_iter_res_refine.pdb
7kzz_23093	Unique_target	0.92	265	16	250	2	13	38.9	0.42	95.8	0.37	44.2	1	2	7kzz_23093_refine.pdb	Unique_target	1.32	252	29	222	2	28	37	0.28	87.7	0.32	15.8	1	4	7kzz_23093_iter_res_refine.pdb
7brm_30160	Unique_target	0.67	236	21	229	2	5	81.1	1.21	97.9	0.79	59	1	2	7brm_30160_refine.pdb	Unique_target	1.05	216	41	197	0	19	74.2	0.7	91.7	0.68	15.4	1	0	7brm_30160_iter_res_refine.pdb
7bxt_30237	Unique_target	0.7	100	3	98	0	2	8.3	0.12	98	0.08	100	1	1	7bxt_30237_refine.pdb	Unique_target	1.71	82	21	61	0	21	6.8	0.04	67.1	0.05	6.8	1	5	7bxt_30237_iter_res_refine.pdb
7l1k_23110	Unique_target	0.47	149	0	149	0	0	16.9	0.36	100	0.17	149	1	0	7l1k_23110_refine.pdb	Unique_target	0.77	145	4	144	0	1	16.4	0.21	99.3	0.16	72.5	1	0	7l1k_23110_iter_res_refine.pdb
7rb9_24400	Unique_target	0.72	365	7	361	0	4	98.1	1.36	99.5	0.98	121.7	1	0	7rb9_24400_refine.pdb	Unique_target	0.97	360	12	350	0	10	96.8	1	95	0.92	36	1	0	7rb9_24400_iter_res_refine.pdb
7l6u_23208	Unique_target	0.57	300	11	289	0	11	96.5	1.68	91.7	0.88	42.9	1	0	7l6u_23208_refine.pdb	Unique_target	0.86	300	11	289	0	11	96.5	1.12	90.7	0.87	33.3	1	0	7l6u_23208_iter_res_refine.pdb
7lvr_23541	Unique_target	0.53	436	5	431	0	5	35.4	0.67	99.1	0.35	87.2	1	2	7lvr_23541_refine.pdb	Unique_target	0.75	425	16	408	0	17	34.5	0.46	95.3	0.33	35.4	1	4	7lvr_23541_iter_res_refine.pdb
7me0_23786	Unique_target	0.27	347	0	347	0	0	100	3.71	100	1	347	1	0	7me0_23786_refine.pdb	Unique_target	0.47	341	6	337	0	4	98.3	2.11	99.4	0.98	85.2	1	0	7me0_23786_iter_res_refine.pdb
7lsx_23508	Unique_target	0.63	242	3	238	0	4	8.5	0.14	97.9	0.08	121	1	0	7lsx_23508_refine.pdb	Unique_target	1.1	241	4	224	4	13	8.5	0.08	90.9	0.08	21.9	1	8	7lsx_23508_iter_res_refine.pdb
7mby_23750	Unique_target	0.66	329	10	313	6	10	37	0.56	95.4	0.35	82.2	1	5	7mby_23750_refine.pdb	Unique_target	0.92	325	14	298	6	21	36.5	0.4	89.5	0.33	21.7	1	5	7mby_23750_iter_res_refine.pdb
7ls5_23502	Unique_target	0.43	240	3	238	0	2	3.8	0.09	97.5	0.04	120	1	0	7ls5_23502_refine.pdb	Unique_target	0.74	238	5	224	4	10	3.8	0.05	94.1	0.04	39.7	1	4	7ls5_23502_iter_res_refine.pdb
7ev9_31325	Unique_target	0.25	382	0	382	0	0	53.5	2.18	100	0.54	382	1	0	7ev9_31325_refine.pdb	Unique_target	0.62	378	4	367	4	7	52.9	0.86	97.4	0.52	54	1	5	7ev9_31325_iter_res_refine.pdb
7m9c_23723	Unique_target	1.35	243	14	232	0	11	94.6	0.7	95.5	0.9	24.3	1	0	7m9c_23723_refine.pdb	Unique_target	1.64	225	32	195	2	28	87.5	0.53	86.7	0.76	12.5	1	2	7m9c_23723_iter_res_refine.pdb
7lc6_23269	Unique_target	0.44	556	1	555	0	1	38.6	0.88	99.8	0.39	278	1	0	7lc6_23269_refine.pdb	Unique_target	1.02	541	16	506	0	35	37.6	0.37	91.7	0.34	31.8	1	3	7lc6_23269_iter_res_refine.pdb
7n8i_24237	Unique_target	0.23	106	0	106	0	0	23.8	1.03	100	0.24	106	1	0	7n8i_24237_refine.pdb	Unique_target	0.46	106	0	106	0	0	23.8	0.51	100	0.24	106	1	0	7n8i_24237_iter_res_refine.pdb
ITERATIVE	RESOLUTION	REFINEMENT
7lv9_23530
7msw_23970	Unique_target	2.01	151	484	24	28	99	23.8	0.12	6	0.01	6.6	41	22	7msw_23970_iter_res_refine.pdb
7mlz_23914	Unique_target	1.49	176	20	161	0	15	28.2	0.19	89.2	0.25	14.7	1	2	7mlz_23914_iter_res_refine.pdb
7m7b_23709	Unique_target	1.34	158	51	115	10	33	24.9	0.19	73.4	0.18	9.9	1	10	7m7b_23709_iter_res_refine.pdb
7lx5_23566	Unique_target	1.35	177	19	144	11	22	39.5	0.29	79.1	0.31	13.6	1	9	7lx5_23566_iter_res_refine.pdb
7c2k_30275	Unique_target	0.57	909	18	886	4	19	72.4	1.27	96.9	0.7	64.9	1	7	7c2k_30275_iter_res_refine.pdb
7lci_23274	Unique_target	0.94	367	26	346	0	21	35.6	0.38	92.9	0.33	24.5	1	0	7lci_23274_iter_res_refine.pdb
7mjs_23883	Unique_target	0.86	130	2	126	0	4	18.5	0.21	93.8	0.17	26	1	1	7mjs_23883_iter_res_refine.pdb
7eda_31062	Unique_target	1.02	316	18	279	9	28	12.3	0.12	90.2	0.11	16.6	1	11	7eda_31062_iter_res_refine.pdb
7ku7_23035	Unique_target	1.49	203	66	185	0	18	22.5	0.15	89.2	0.2	15.6	1	0	7ku7_23035_iter_res_refine.pdb
7kzz_23093	Unique_target	1.32	252	29	222	2	28	37	0.28	87.7	0.32	15.8	1	4	7kzz_23093_iter_res_refine.pdb
7brm_30160	Unique_target	1.05	216	41	197	0	19	74.2	0.7	91.7	0.68	15.4	1	0	7brm_30160_iter_res_refine.pdb
7bxt_30237	Unique_target	1.71	82	21	61	0	21	6.8	0.04	67.1	0.05	6.8	1	5	7bxt_30237_iter_res_refine.pdb
7l1k_23110	Unique_target	0.77	145	4	144	0	1	16.4	0.21	99.3	0.16	72.5	1	0	7l1k_23110_iter_res_refine.pdb
7rb9_24400	Unique_target	0.97	360	12	350	0	10	96.8	1	95	0.92	36	1	0	7rb9_24400_iter_res_refine.pdb
7l6u_23208	Unique_target	0.86	300	11	289	0	11	96.5	1.12	90.7	0.87	33.3	1	0	7l6u_23208_iter_res_refine.pdb
7lvr_23541	Unique_target	0.75	425	16	408	0	17	34.5	0.46	95.3	0.33	35.4	1	4	7lvr_23541_iter_res_refine.pdb
7me0_23786	Unique_target	0.47	341	6	337	0	4	98.3	2.11	99.4	0.98	85.2	1	0	7me0_23786_iter_res_refine.pdb
7lsx_23508	Unique_target	1.1	241	4	224	4	13	8.5	0.08	90.9	0.08	21.9	1	8	7lsx_23508_iter_res_refine.pdb
7mby_23750	Unique_target	0.92	325	14	298	6	21	36.5	0.4	89.5	0.33	21.7	1	5	7mby_23750_iter_res_refine.pdb
7ls5_23502	Unique_target	0.74	238	5	224	4	10	3.8	0.05	94.1	0.04	39.7	1	4	7ls5_23502_iter_res_refine.pdb
7ev9_31325	Unique_target	0.62	378	4	367	4	7	52.9	0.86	97.4	0.52	54	1	5	7ev9_31325_iter_res_refine.pdb
7m9c_23723	Unique_target	1.64	225	32	195	2	28	87.5	0.53	86.7	0.76	12.5	1	2	7m9c_23723_iter_res_refine.pdb
7lc6_23269	Unique_target	1.02	541	16	506	0	35	37.6	0.37	91.7	0.34	31.8	1	3	7lc6_23269_iter_res_refine.pdb
7n8i_24237	Unique_target	0.46	106	0	106	0	0	23.8	0.51	100	0.24	106	1	0	7n8i_24237_iter_res_refine.pdb
REBUILDING
7lv9_23530	Unique_target	1.88	34	63	8	8	18	5.9	0.03	11.8	0.01	4.9	1	9	7lv9_23530_rebuilt.pdb
7msw_23970	Unique_target	1.98	202	433	57	31	114	31.8	0.16	16.8	0.05	6.5	72	24	7msw_23970_rebuilt.pdb
7mlz_23914	Unique_target	1.33	180	16	166	2	12	28.8	0.22	91.1	0.26	20	1	2	7mlz_23914_rebuilt.pdb
7m7b_23709	Unique_target	0.94	163	46	146	2	15	25.7	0.27	83.4	0.21	18.1	2	4	7m7b_23709_rebuilt.pdb
7lx5_23566	Unique_target	0.99	179	17	150	10	19	40	0.4	82.1	0.33	14.9	2	10	7lx5_23566_rebuilt.pdb
7c2k_30275	Unique_target	0.42	908	19	894	0	14	72.3	1.73	98.1	0.71	100.9	1	1	7c2k_30275_rebuilt.pdb
7lci_23274	Unique_target	0.88	371	22	349	2	20	35.9	0.41	93	0.33	28.5	1	3	7lci_23274_rebuilt.pdb
7mjs_23883	Unique_target	0.42	131	1	130	0	1	18.6	0.44	97.7	0.18	65.5	1	0	7mjs_23883_rebuilt.pdb
7eda_31062	Unique_target	0.51	326	8	319	0	7	12.7	0.25	97.5	0.12	65.2	1	0	7eda_31062_rebuilt.pdb
7ku7_23035	Unique_target	1.27	212	57	205	0	7	23.5	0.18	96.2	0.23	53	1	0	7ku7_23035_rebuilt.pdb
7kzz_23093	Unique_target	0.88	273	8	267	0	6	40	0.46	97.4	0.39	45.5	1	0	7kzz_23093_rebuilt.pdb
7brm_30160	Unique_target	0.71	253	4	246	2	5	86.9	1.23	94.9	0.82	63.2	1	1	7brm_30160_rebuilt.pdb
7bxt_30237	Unique_target	0.74	100	3	95	0	5	8.3	0.11	96	0.08	100	1	1	7bxt_30237_rebuilt.pdb
7l1k_23110	Unique_target	0.48	149	0	149	0	0	16.9	0.35	100	0.17	149	1	0	7l1k_23110_rebuilt.pdb
7rb9_24400	Unique_target	0.66	371	1	371	0	0	99.7	1.51	100	1	371	1	0	7rb9_24400_rebuilt.pdb
7l6u_23208	Unique_target	0.66	300	11	288	0	12	96.5	1.47	90.7	0.87	37.5	1	0	7l6u_23208_rebuilt.pdb
7lvr_23541	Unique_target	0.5	434	7	426	2	6	35.3	0.7	99.1	0.35	86.8	1	2	7lvr_23541_rebuilt.pdb
7me0_23786	Unique_target	0.2	346	1	346	0	0	99.7	5	100	1	346	1	0	7me0_23786_rebuilt.pdb
7lsx_23508	Unique_target	0.7	244	1	240	0	4	8.6	0.12	97.5	0.08	81.3	1	1	7lsx_23508_rebuilt.pdb
7mby_23750	Unique_target	0.68	335	4	320	2	13	37.6	0.55	93.7	0.35	55.8	1	3	7mby_23750_rebuilt.pdb
7ls5_23502	Unique_target	0.36	238	5	237	0	1	3.8	0.1	99.6	0.04	238	1	0	7ls5_23502_rebuilt.pdb
7ev9_31325	Unique_target	0.27	382	0	382	0	0	53.5	1.96	100	0.54	382	1	0	7ev9_31325_rebuilt.pdb
7m9c_23723	Unique_target	1.58	226	31	199	0	27	87.9	0.56	87.2	0.77	14.1	1	0	7m9c_23723_rebuilt.pdb
7lc6_23269	Unique_target	0.45	556	1	555	0	1	38.6	0.86	99.8	0.39	278	1	0	7lc6_23269_rebuilt.pdb
7n8i_24237	Unique_target	0.24	106	0	106	0	0	23.8	0.98	100	0.24	106	1	0	7n8i_24237_rebuilt.pdb
	===============	full_30_iter_4	==================
MAP-To-MODEL
7lv9_23530
7msw_23970
7mlz_23914
7m7b_23709
7lx5_23566
7c2k_30275
7lci_23274
7mjs_23883
7eda_31062
7ku7_23035
7kzz_23093
7brm_30160
7bxt_30237
7l1k_23110
7rb9_24400
7l6u_23208
7lvr_23541
7me0_23786
7lsx_23508
7mby_23750
7ls5_23502
7ev9_31325
7m9c_23723
7lc6_23269
7n8i_24237
DIRECT	SUPERPOSITION
7lv9_23530	Unique_target	2.11	23	74	14	3	6	4	0.02	26.1	0.01	5.8	1	2	7lv9_23530_superposed.pdb
7msw_23970	Unique_target	1.87	162	473	82	24	56	25.5	0.14	43.8	0.11	7.7	1	20	7msw_23970_superposed.pdb
7mlz_23914	Unique_target	1.36	173	23	160	0	13	27.7	0.2	91.3	0.25	19.2	1	0	7mlz_23914_superposed.pdb
7m7b_23709	Unique_target	1.78	140	69	113	6	21	22	0.12	78.6	0.17	10	1	3	7m7b_23709_superposed.pdb
7lx5_23566	Unique_target	2.03	134	62	100	2	32	29.9	0.15	64.9	0.19	7.9	1	8	7lx5_23566_superposed.pdb
7c2k_30275	Unique_target	0.58	909	18	894	0	15	72.4	1.26	98.3	0.71	129.9	1	1	7c2k_30275_superposed.pdb
7lci_23274	Unique_target	1.41	336	57	298	2	36	32.6	0.23	88.7	0.29	17.7	1	4	7lci_23274_superposed.pdb
7mjs_23883	Unique_target	0.44	130	2	130	0	0	18.5	0.42	100	0.18	130	1	0	7mjs_23883_superposed.pdb
7eda_31062	Unique_target	0.64	325	9	317	0	8	12.7	0.2	96.9	0.12	65	1	1	7eda_31062_superposed.pdb
7ku7_23035	Unique_target	0.96	212	57	207	0	5	23.5	0.24	96.7	0.23	53	1	0	7ku7_23035_superposed.pdb
7kzz_23093	Unique_target	1.2	264	17	250	2	12	38.7	0.32	96.2	0.37	44	1	2	7kzz_23093_superposed.pdb
7brm_30160	Unique_target	0.92	243	14	233	0	10	83.5	0.91	95.5	0.8	48.6	1	0	7brm_30160_superposed.pdb
7bxt_30237	Unique_target	0.75	99	4	98	0	1	8.2	0.11	99	0.08	99	1	0	7bxt_30237_superposed.pdb
7l1k_23110	Unique_target	0.51	149	0	149	0	0	16.9	0.33	100	0.17	149	1	0	7l1k_23110_superposed.pdb
7rb9_24400	Unique_target	0.87	364	8	358	2	4	97.8	1.12	99.2	0.97	91	1	2	7rb9_24400_superposed.pdb
7l6u_23208	Unique_target	0.81	300	11	289	0	11	96.5	1.19	92	0.89	50	1	0	7l6u_23208_superposed.pdb
7lvr_23541	Unique_target	0.54	434	7	429	0	5	35.3	0.66	99.1	0.35	86.8	1	2	7lvr_23541_superposed.pdb
7me0_23786	Unique_target	0.31	347	0	347	0	0	100	3.24	100	1	347	1	0	7me0_23786_superposed.pdb
7lsx_23508	Unique_target	0.68	243	2	238	0	5	8.6	0.13	98.4	0.08	243	1	0	7lsx_23508_superposed.pdb
7mby_23750	Unique_target	0.83	334	5	328	0	6	37.5	0.45	98.5	0.37	167	1	0	7mby_23750_superposed.pdb
7ls5_23502	Unique_target	0.41	238	5	237	0	1	3.8	0.09	99.6	0.04	238	1	0	7ls5_23502_superposed.pdb
7ev9_31325	Unique_target	0.42	381	1	380	0	1	53.4	1.27	100	0.53	190.5	1	0	7ev9_31325_superposed.pdb
7m9c_23723	Unique_target	1.28	254	3	250	0	4	98.8	0.77	99.2	0.98	63.5	1	0	7m9c_23723_superposed.pdb
7lc6_23269	Unique_target	0.45	556	1	555	0	1	38.6	0.86	99.8	0.39	278	1	0	7lc6_23269_superposed.pdb
7n8i_24237	Unique_target	0.25	106	0	106	0	0	23.8	0.96	100	0.24	106	1	0	7n8i_24237_superposed.pdb
DOCKING
7lv9_23530
7msw_23970	Unique_target	0.87	14	0	13	0	1	2.2	0.03	100	0.02	7	2	0	7msw_23970_docked.pdb
7mlz_23914	Unique_target	1.3	170	2	165	0	5	27.2	0.21	98.2	0.27	34	3	0	7mlz_23914_docked.pdb
7m7b_23709	Unique_target	0.52	128	0	125	0	3	20.2	0.39	100	0.2	32	4	0	7m7b_23709_docked.pdb
7lx5_23566	Unique_target	1.01	161	18	148	2	11	35.9	0.36	90.7	0.33	26.8	2	3	7lx5_23566_docked.pdb
7c2k_30275	Unique_target	0.44	903	4	892	0	11	71.9	1.63	99	0.71	129	3	1	7c2k_30275_docked.pdb
7lci_23274	Unique_target	0.77	331	11	320	0	11	32.1	0.42	97.9	0.31	33.1	6	0	7lci_23274_docked.pdb
7mjs_23883	Unique_target	0.43	130	0	130	0	0	18.5	0.43	100	0.18	130	1	0	7mjs_23883_docked.pdb
7eda_31062	Unique_target	0.53	316	5	310	0	6	12.3	0.23	97.8	0.12	79	1	0	7eda_31062_docked.pdb
7ku7_23035	Unique_target	1.23	205	44	200	0	5	22.7	0.18	98	0.22	51.2	3	0	7ku7_23035_docked.pdb
7kzz_23093	Unique_target	1.03	263	17	248	4	11	38.6	0.37	96.2	0.37	37.6	1	3	7kzz_23093_docked.pdb
7brm_30160	Unique_target	0.82	234	9	225	2	7	80.4	0.98	96.2	0.77	46.8	2	2	7brm_30160_docked.pdb
7bxt_30237	Unique_target	0.78	98	0	98	0	0	8.2	0.1	100	0.08	98	1	0	7bxt_30237_docked.pdb
7l1k_23110	Unique_target	0.52	149	0	149	0	0	16.9	0.33	100	0.17	149	1	0	7l1k_23110_docked.pdb
7rb9_24400	Unique_target	0.84	359	3	355	0	4	96.5	1.15	99.2	0.96	89.8	2	0	7rb9_24400_docked.pdb
7l6u_23208	Unique_target	0.58	300	8	290	0	10	96.5	1.68	92	0.89	42.9	1	0	7l6u_23208_docked.pdb
7lvr_23541	Unique_target	0.54	433	4	428	0	5	35.2	0.65	99.1	0.35	86.6	1	2	7lvr_23541_docked.pdb
7me0_23786	Unique_target	0.31	347	0	347	0	0	100	3.24	100	1	347	1	0	7me0_23786_docked.pdb
7lsx_23508	Unique_target	0.63	240	1	238	0	2	8.5	0.13	98.8	0.08	120	1	0	7lsx_23508_docked.pdb
7mby_23750	Unique_target	0.76	328	11	321	0	7	36.9	0.48	98.2	0.36	328	1	0	7mby_23750_docked.pdb
7ls5_23502	Unique_target	0.37	237	2	237	0	0	3.8	0.1	100	0.04	237	1	0	7ls5_23502_docked.pdb
7ev9_31325	Unique_target	0.35	382	0	382	0	0	53.5	1.54	100	0.54	382	1	0	7ev9_31325_docked.pdb
7m9c_23723	Unique_target	1.19	249	8	241	0	8	96.9	0.81	98	0.95	35.6	1	0	7m9c_23723_docked.pdb
7lc6_23269	Unique_target	0.45	556	1	555	0	1	38.6	0.85	99.8	0.39	278	1	0	7lc6_23269_docked.pdb
7n8i_24237	Unique_target	0.26	106	0	106	0	0	23.8	0.92	100	0.24	106	1	0	7n8i_24237_docked.pdb
DOCKING	AND	MORPHING	FULL	MODEL
7lv9_23530
7msw_23970	Unique_target	1.73	145	490	79	17	49	22.8	0.13	49.7	0.11	10.4	1	8	7msw_23970_morphed.pdb
7mlz_23914	Unique_target	1.32	179	17	169	0	10	28.7	0.22	93.3	0.27	22.4	1	0	7mlz_23914_morphed.pdb
7m7b_23709	Unique_target	0.89	156	53	141	4	11	24.6	0.28	90.4	0.22	31.2	1	2	7m7b_23709_morphed.pdb
7lx5_23566	Unique_target	1.1	175	21	156	4	15	39.1	0.36	88	0.34	17.5	1	5	7lx5_23566_morphed.pdb
7c2k_30275	Unique_target	0.47	909	18	895	0	14	72.4	1.54	98.5	0.71	129.9	1	1	7c2k_30275_morphed.pdb
7lci_23274	Unique_target	0.93	361	32	343	2	16	35	0.38	96.1	0.34	30.1	1	4	7lci_23274_morphed.pdb
7mjs_23883	Unique_target	0.43	130	2	130	0	0	18.5	0.43	100	0.18	130	1	0	7mjs_23883_morphed.pdb
7eda_31062	Unique_target	0.58	325	9	317	0	8	12.7	0.22	97.2	0.12	65	1	1	7eda_31062_morphed.pdb
7ku7_23035	Unique_target	1.28	212	57	207	0	5	23.5	0.18	97.6	0.23	70.7	1	0	7ku7_23035_morphed.pdb
7kzz_23093	Unique_target	1.03	264	17	248	4	12	38.7	0.38	95.8	0.37	37.7	1	3	7kzz_23093_morphed.pdb
7brm_30160	Unique_target	0.9	242	15	230	2	10	83.2	0.92	94.6	0.79	40.3	1	2	7brm_30160_morphed.pdb
7bxt_30237	Unique_target	0.8	99	4	98	0	1	8.2	0.1	99	0.08	99	1	0	7bxt_30237_morphed.pdb
7l1k_23110	Unique_target	0.52	149	0	149	0	0	16.9	0.33	100	0.17	149	1	0	7l1k_23110_morphed.pdb
7rb9_24400	Unique_target	0.88	364	8	358	2	4	97.8	1.11	99.2	0.97	91	1	2	7rb9_24400_morphed.pdb
7l6u_23208	Unique_target	0.57	300	11	290	0	10	96.5	1.69	92	0.89	42.9	1	0	7l6u_23208_morphed.pdb
7lvr_23541	Unique_target	0.54	434	7	429	0	5	35.3	0.66	99.1	0.35	86.8	1	2	7lvr_23541_morphed.pdb
7me0_23786	Unique_target	0.31	347	0	347	0	0	100	3.24	100	1	347	1	0	7me0_23786_morphed.pdb
7lsx_23508	Unique_target	0.66	242	3	238	0	4	8.5	0.13	97.9	0.08	121	1	0	7lsx_23508_morphed.pdb
7mby_23750	Unique_target	0.76	328	11	321	0	7	36.9	0.48	98.2	0.36	328	1	0	7mby_23750_morphed.pdb
7ls5_23502	Unique_target	0.39	238	5	237	0	1	3.8	0.1	99.6	0.04	238	1	0	7ls5_23502_morphed.pdb
7ev9_31325	Unique_target	0.35	382	0	382	0	0	53.5	1.55	100	0.54	382	1	0	7ev9_31325_morphed.pdb
7m9c_23723	Unique_target	1.17	250	7	243	0	7	97.3	0.83	98.8	0.96	41.7	1	0	7m9c_23723_morphed.pdb
7lc6_23269	Unique_target	0.45	556	1	555	0	1	38.6	0.85	99.8	0.39	278	1	0	7lc6_23269_morphed.pdb
7n8i_24237	Unique_target	0.26	106	0	106	0	0	23.8	0.92	100	0.24	106	1	0	7n8i_24237_morphed.pdb
REFINEMENT
7lv9_23530
7msw_23970	Unique_target	1.61	148	487	86	16	46	23.3	0.15	49.3	0.11	9.9	1	11	7msw_23970_refine.pdb	Unique_target	1.82	225	410	96	42	87	35.4	0.19	31.1	0.11	6.1	1	26	7msw_23970_iter_res_refine.pdb
7mlz_23914	Unique_target	1.24	181	15	173	0	8	29	0.23	94.5	0.27	30.2	1	0	7mlz_23914_refine.pdb	Unique_target	1.45	179	17	161	0	18	28.7	0.2	89.9	0.26	13.8	1	0	7mlz_23914_iter_res_refine.pdb
7m7b_23709	Unique_target	0.83	156	53	142	5	9	24.6	0.3	91	0.22	26	1	4	7m7b_23709_refine.pdb	Unique_target	1.48	160	49	119	6	35	25.2	0.17	71.9	0.18	10	1	9	7m7b_23709_iter_res_refine.pdb
7lx5_23566	Unique_target	0.95	177	19	157	6	14	39.5	0.41	87	0.34	17.7	1	7	7lx5_23566_refine.pdb	Unique_target	1.28	181	15	145	14	22	40.4	0.32	79.6	0.32	11.3	1	13	7lx5_23566_iter_res_refine.pdb
7c2k_30275	Unique_target	0.42	909	18	896	0	13	72.4	1.72	98.3	0.71	101	1	1	7c2k_30275_refine.pdb	Unique_target	0.56	911	16	892	4	15	72.5	1.3	97.6	0.71	82.8	1	8	7c2k_30275_iter_res_refine.pdb
7lci_23274	Unique_target	0.82	360	33	345	0	15	34.9	0.43	96.7	0.34	32.7	1	2	7lci_23274_refine.pdb	Unique_target	0.96	370	23	343	2	25	35.9	0.38	93	0.33	24.7	1	2	7lci_23274_iter_res_refine.pdb
7mjs_23883	Unique_target	0.33	130	2	130	0	0	18.5	0.55	100	0.18	130	1	0	7mjs_23883_refine.pdb	Unique_target	1.04	127	5	118	0	9	18.1	0.17	88.2	0.16	14.1	1	3	7mjs_23883_iter_res_refine.pdb
7eda_31062	Unique_target	0.53	325	9	318	0	7	12.7	0.24	97.5	0.12	65	1	1	7eda_31062_refine.pdb	Unique_target	0.86	315	19	275	10	30	12.3	0.14	89.5	0.11	18.5	1	10	7eda_31062_iter_res_refine.pdb
7ku7_23035	Unique_target	1.26	213	56	207	0	6	23.6	0.19	97.7	0.23	71	1	0	7ku7_23035_refine.pdb	Unique_target	1.48	205	64	183	0	22	22.7	0.15	85.9	0.19	17.1	1	0	7ku7_23035_iter_res_refine.pdb
7kzz_23093	Unique_target	0.96	264	17	248	4	12	38.7	0.4	95.8	0.37	37.7	1	3	7kzz_23093_refine.pdb	Unique_target	1.25	254	27	228	2	24	37.2	0.3	88.6	0.33	14.9	1	4	7kzz_23093_iter_res_refine.pdb
7brm_30160	Unique_target	0.73	244	13	234	2	8	83.8	1.15	96.3	0.81	48.8	1	2	7brm_30160_refine.pdb	Unique_target	1.16	214	43	188	6	20	73.5	0.64	89.7	0.66	13.4	1	4	7brm_30160_iter_res_refine.pdb
7bxt_30237	Unique_target	0.67	100	3	98	0	2	8.3	0.12	98	0.08	100	1	1	7bxt_30237_refine.pdb	Unique_target	1.68	81	22	60	2	19	6.7	0.04	72.8	0.05	6.2	1	4	7bxt_30237_iter_res_refine.pdb
7l1k_23110	Unique_target	0.48	149	0	149	0	0	16.9	0.35	100	0.17	149	1	0	7l1k_23110_refine.pdb	Unique_target	0.78	145	4	142	0	3	16.4	0.21	97.9	0.16	72.5	1	0	7l1k_23110_iter_res_refine.pdb
7rb9_24400	Unique_target	0.71	365	7	361	0	4	98.1	1.37	99.2	0.97	121.7	1	2	7rb9_24400_refine.pdb	Unique_target	0.94	360	12	350	0	10	96.8	1.03	95.3	0.92	36	1	0	7rb9_24400_iter_res_refine.pdb
7l6u_23208	Unique_target	0.56	300	11	289	0	11	96.5	1.73	91.7	0.88	42.9	1	0	7l6u_23208_refine.pdb	Unique_target	0.76	297	14	284	2	11	95.5	1.25	90.2	0.86	29.7	1	1	7l6u_23208_iter_res_refine.pdb
7lvr_23541	Unique_target	0.5	434	7	429	0	5	35.3	0.71	99.1	0.35	86.8	1	2	7lvr_23541_refine.pdb	Unique_target	0.86	427	14	408	0	19	34.7	0.4	94.8	0.33	28.5	1	4	7lvr_23541_iter_res_refine.pdb
7me0_23786	Unique_target	0.26	347	0	347	0	0	100	3.88	100	1	347	1	0	7me0_23786_refine.pdb	Unique_target	0.49	340	7	335	0	5	98	2	99.1	0.97	68	1	0	7me0_23786_iter_res_refine.pdb
7lsx_23508	Unique_target	0.62	242	3	238	0	4	8.5	0.14	98.3	0.08	121	1	0	7lsx_23508_refine.pdb	Unique_target	1.08	244	1	225	6	13	8.6	0.08	92.2	0.08	30.5	1	6	7lsx_23508_iter_res_refine.pdb
7mby_23750	Unique_target	0.65	329	10	323	0	6	37	0.57	98.5	0.36	329	1	0	7mby_23750_refine.pdb	Unique_target	0.98	328	11	305	2	21	36.9	0.38	93	0.34	32.8	1	4	7mby_23750_iter_res_refine.pdb
7ls5_23502	Unique_target	0.34	238	5	237	0	1	3.8	0.11	99.6	0.04	238	1	0	7ls5_23502_refine.pdb	Unique_target	0.71	237	6	226	4	7	3.8	0.05	95.8	0.04	39.5	1	4	7ls5_23502_iter_res_refine.pdb
7ev9_31325	Unique_target	0.26	382	0	382	0	0	53.5	2.02	100	0.54	382	1	0	7ev9_31325_refine.pdb	Unique_target	0.56	377	5	369	2	6	52.8	0.95	96.6	0.51	53.9	1	2	7ev9_31325_iter_res_refine.pdb
7m9c_23723	Unique_target	1.16	248	9	240	0	8	96.5	0.83	98	0.95	35.4	1	0	7m9c_23723_refine.pdb	Unique_target	1.65	224	33	190	2	32	87.2	0.53	84.8	0.74	10.7	1	2	7m9c_23723_iter_res_refine.pdb
7lc6_23269	Unique_target	0.44	556	1	555	0	1	38.6	0.88	99.8	0.39	278	1	0	7lc6_23269_refine.pdb	Unique_target	1.04	544	13	510	2	32	37.8	0.36	92.1	0.35	28.6	1	9	7lc6_23269_iter_res_refine.pdb
7n8i_24237	Unique_target	0.24	106	0	106	0	0	23.8	0.98	100	0.24	106	1	0	7n8i_24237_refine.pdb	Unique_target	0.42	106	0	106	0	0	23.8	0.57	100	0.24	106	1	0	7n8i_24237_iter_res_refine.pdb
ITERATIVE	RESOLUTION	REFINEMENT
7lv9_23530
7msw_23970	Unique_target	1.82	225	410	96	42	87	35.4	0.19	31.1	0.11	6.1	1	26	7msw_23970_iter_res_refine.pdb
7mlz_23914	Unique_target	1.45	179	17	161	0	18	28.7	0.2	89.9	0.26	13.8	1	0	7mlz_23914_iter_res_refine.pdb
7m7b_23709	Unique_target	1.48	160	49	119	6	35	25.2	0.17	71.9	0.18	10	1	9	7m7b_23709_iter_res_refine.pdb
7lx5_23566	Unique_target	1.28	181	15	145	14	22	40.4	0.32	79.6	0.32	11.3	1	13	7lx5_23566_iter_res_refine.pdb
7c2k_30275	Unique_target	0.56	911	16	892	4	15	72.5	1.3	97.6	0.71	82.8	1	8	7c2k_30275_iter_res_refine.pdb
7lci_23274	Unique_target	0.96	370	23	343	2	25	35.9	0.38	93	0.33	24.7	1	2	7lci_23274_iter_res_refine.pdb
7mjs_23883	Unique_target	1.04	127	5	118	0	9	18.1	0.17	88.2	0.16	14.1	1	3	7mjs_23883_iter_res_refine.pdb
7eda_31062	Unique_target	0.86	315	19	275	10	30	12.3	0.14	89.5	0.11	18.5	1	10	7eda_31062_iter_res_refine.pdb
7ku7_23035	Unique_target	1.48	205	64	183	0	22	22.7	0.15	85.9	0.19	17.1	1	0	7ku7_23035_iter_res_refine.pdb
7kzz_23093	Unique_target	1.25	254	27	228	2	24	37.2	0.3	88.6	0.33	14.9	1	4	7kzz_23093_iter_res_refine.pdb
7brm_30160	Unique_target	1.16	214	43	188	6	20	73.5	0.64	89.7	0.66	13.4	1	4	7brm_30160_iter_res_refine.pdb
7bxt_30237	Unique_target	1.68	81	22	60	2	19	6.7	0.04	72.8	0.05	6.2	1	4	7bxt_30237_iter_res_refine.pdb
7l1k_23110	Unique_target	0.78	145	4	142	0	3	16.4	0.21	97.9	0.16	72.5	1	0	7l1k_23110_iter_res_refine.pdb
7rb9_24400	Unique_target	0.94	360	12	350	0	10	96.8	1.03	95.3	0.92	36	1	0	7rb9_24400_iter_res_refine.pdb
7l6u_23208	Unique_target	0.76	297	14	284	2	11	95.5	1.25	90.2	0.86	29.7	1	1	7l6u_23208_iter_res_refine.pdb
7lvr_23541	Unique_target	0.86	427	14	408	0	19	34.7	0.4	94.8	0.33	28.5	1	4	7lvr_23541_iter_res_refine.pdb
7me0_23786	Unique_target	0.49	340	7	335	0	5	98	2	99.1	0.97	68	1	0	7me0_23786_iter_res_refine.pdb
7lsx_23508	Unique_target	1.08	244	1	225	6	13	8.6	0.08	92.2	0.08	30.5	1	6	7lsx_23508_iter_res_refine.pdb
7mby_23750	Unique_target	0.98	328	11	305	2	21	36.9	0.38	93	0.34	32.8	1	4	7mby_23750_iter_res_refine.pdb
7ls5_23502	Unique_target	0.71	237	6	226	4	7	3.8	0.05	95.8	0.04	39.5	1	4	7ls5_23502_iter_res_refine.pdb
7ev9_31325	Unique_target	0.56	377	5	369	2	6	52.8	0.95	96.6	0.51	53.9	1	2	7ev9_31325_iter_res_refine.pdb
7m9c_23723	Unique_target	1.65	224	33	190	2	32	87.2	0.53	84.8	0.74	10.7	1	2	7m9c_23723_iter_res_refine.pdb
7lc6_23269	Unique_target	1.04	544	13	510	2	32	37.8	0.36	92.1	0.35	28.6	1	9	7lc6_23269_iter_res_refine.pdb
7n8i_24237	Unique_target	0.42	106	0	106	0	0	23.8	0.57	100	0.24	106	1	0	7n8i_24237_iter_res_refine.pdb
REBUILDING
7lv9_23530	Unique_target	1.88	34	63	8	8	18	5.9	0.03	11.8	0.01	4.9	1	9	7lv9_23530_rebuilt.pdb
7msw_23970	Unique_target	1.78	262	373	100	40	122	41.3	0.23	30.9	0.13	7.7	40	22	7msw_23970_rebuilt.pdb
7mlz_23914	Unique_target	1.27	178	18	163	2	13	28.5	0.23	93.8	0.27	22.2	1	2	7mlz_23914_rebuilt.pdb
7m7b_23709	Unique_target	0.98	161	48	143	2	16	25.4	0.26	85.7	0.22	23	1	2	7m7b_23709_rebuilt.pdb
7lx5_23566	Unique_target	0.97	180	16	153	8	19	40.2	0.41	82.2	0.33	16.4	2	9	7lx5_23566_rebuilt.pdb
7c2k_30275	Unique_target	0.4	909	18	897	0	12	72.4	1.81	98.7	0.71	129.9	1	1	7c2k_30275_rebuilt.pdb
7lci_23274	Unique_target	0.88	375	18	351	2	22	36.3	0.41	93.1	0.34	26.8	1	3	7lci_23274_rebuilt.pdb
7mjs_23883	Unique_target	0.42	131	1	130	0	1	18.6	0.45	97.7	0.18	65.5	1	0	7mjs_23883_rebuilt.pdb
7eda_31062	Unique_target	0.54	329	5	321	3	5	12.8	0.24	98.2	0.13	82.2	1	1	7eda_31062_rebuilt.pdb
7ku7_23035	Unique_target	1.28	211	58	205	0	6	23.4	0.18	97.2	0.23	52.8	1	0	7ku7_23035_rebuilt.pdb
7kzz_23093	Unique_target	0.88	274	7	269	0	5	40.2	0.46	98.2	0.39	45.7	1	0	7kzz_23093_rebuilt.pdb
7brm_30160	Unique_target	0.7	253	4	246	2	5	86.9	1.23	96.4	0.84	63.2	1	1	7brm_30160_rebuilt.pdb
7bxt_30237	Unique_target	0.74	100	3	95	0	5	8.3	0.11	96	0.08	100	1	1	7bxt_30237_rebuilt.pdb
7l1k_23110	Unique_target	0.47	149	0	149	0	0	16.9	0.36	100	0.17	149	1	0	7l1k_23110_rebuilt.pdb
7rb9_24400	Unique_target	0.66	371	1	371	0	0	99.7	1.52	100	1	371	1	0	7rb9_24400_rebuilt.pdb
7l6u_23208	Unique_target	0.61	297	14	288	0	9	95.5	1.56	91.9	0.88	42.4	1	0	7l6u_23208_rebuilt.pdb
7lvr_23541	Unique_target	0.53	432	9	427	0	5	35.1	0.66	99.1	0.35	86.4	1	0	7lvr_23541_rebuilt.pdb
7me0_23786	Unique_target	0.26	347	0	347	0	0	100	3.92	100	1	347	1	0	7me0_23786_rebuilt.pdb
7lsx_23508	Unique_target	0.68	244	1	240	0	4	8.6	0.13	97.5	0.08	81.3	1	1	7lsx_23508_rebuilt.pdb
7mby_23750	Unique_target	0.68	335	4	320	2	13	37.6	0.55	93.7	0.35	55.8	1	3	7mby_23750_rebuilt.pdb
7ls5_23502	Unique_target	0.32	238	5	237	0	1	3.8	0.12	99.6	0.04	238	1	0	7ls5_23502_rebuilt.pdb
7ev9_31325	Unique_target	0.27	382	0	382	0	0	53.5	1.95	100	0.54	382	1	0	7ev9_31325_rebuilt.pdb
7m9c_23723	Unique_target	1.58	227	30	203	0	24	88.3	0.56	86.8	0.77	12.6	1	0	7m9c_23723_rebuilt.pdb
7lc6_23269	Unique_target	0.47	555	2	553	0	2	38.5	0.83	99.8	0.38	185	1	0	7lc6_23269_rebuilt.pdb
7n8i_24237	Unique_target	0.25	106	0	106	0	0	23.8	0.97	100	0.24	106	1	0	7n8i_24237_rebuilt.pdb

## Sheet: iter_1
key	Direct	Rebuilt		plddt>=70	total	%high-confidence
7lv9_23530	8.24742	20.6186	7lv9_23530	5	97	5.15464
7msw_23970	6.92913	14.0157	7msw_23970	86	635	13.5433
7mlz_23914	41.3265	61.7347	7mlz_23914	124	196	63.2653
7m7b_23709	39.7129	66.5072	7m7b_23709	139	209	66.5072
7lx5_23566	50	76.5306	7lx5_23566	137	196	69.898
7c2k_30275	73.5707	92.5566	7c2k_30275	663	927	71.521
7lci_23274	62.341	88.5496	7lci_23274	308	393	78.3715
7mjs_23883	67.4242	97.7273	7mjs_23883	115	132	87.1212
7eda_31062	67.9641	91.018	7eda_31062	295	334	88.3234
7ku7_23035	69.5167	72.8625	7ku7_23035	242	269	89.9628
7kzz_23093	47.331	85.7651	7kzz_23093	257	281	91.4591
7brm_30160	59.5331	96.4981	7brm_30160	236	257	91.8288
7bxt_30237	93.2039	91.2621	7bxt_30237	97	103	94.1748
7l1k_23110	100	97.3154	7l1k_23110	143	149	95.9732
7rb9_24400	87.9032	94.3548	7rb9_24400	361	372	97.043
7l6u_23208	76.8489	93.5691	7l6u_23208	302	311	97.1061
7lvr_23541	97.7324	97.7324	7lvr_23541	429	441	97.2789
7me0_23786	91.6427	99.7118	7me0_23786	342	347	98.5591
7lsx_23508	96.7347	92.6531	7lsx_23508	242	245	98.7755
7mby_23750	87.6106	87.9056	7mby_23750	336	339	99.115
7ls5_23502	96.7078	98.3539	7ls5_23502	241	243	99.177
7ev9_31325	88.4817	100	7ev9_31325	379	382	99.2147
7m9c_23723	90.6615	80.5447	7m9c_23723	256	257	99.6109
7lc6_23269	97.8456	99.4614	7lc6_23269	557	557	100
7n8i_24237	100	100	7n8i_24237	106	106	100
								./get_summary.csh
superposition is direct superposition of entire alphafold model
			PASTE TO RIGHT NOT HERE				Total residues	PASTE TO RIGHT NOT HERE								% CA within 3 A of PDB										PASTE HERE
			DIRECT					DIRECT	SUPERPOSITION																	DIRECT	SUPERPOSITION
			7lv9_23530				97	7lv9_23530	Unique_target	1.78	8	89	2	0	6	8.24742	0.05	0	0	8	1	0	7lv9_23530_superposed.pdb			7lv9_23530	Unique_target	1.78	8	89	2	0	6	8.2	0.05	0	0	8	1	0	7lv9_23530_superposed.pdb
			7msw_23970				635	7msw_23970	Unique_target	1.56	44	591	5	2	37	6.92913	0.04	11.4	0.01	14.7	1	2	7msw_23970_superposed.pdb			7msw_23970	Unique_target	1.56	44	591	5	2	37	6.9	0.04	11.4	0.01	14.7	1	2	7msw_23970_superposed.pdb
			7mlz_23914				196	7mlz_23914	Unique_target	1.48	81	115	58	0	23	41.3265	0.28	82.7	0.34	5.8	1	0	7mlz_23914_superposed.pdb			7mlz_23914	Unique_target	1.48	81	115	58	0	23	41.3	0.28	82.7	0.34	5.8	1	0	7mlz_23914_superposed.pdb
			7m7b_23709				209	7m7b_23709	Unique_target	1.45	83	126	68	0	15	39.7129	0.27	86.7	0.34	9.2	1	0	7m7b_23709_superposed.pdb			7m7b_23709	Unique_target	1.45	83	126	68	0	15	39.7	0.27	86.7	0.34	9.2	1	0	7m7b_23709_superposed.pdb
			7lx5_23566				196	7lx5_23566	Unique_target	1.5	98	98	74	0	24	50	0.33	87.8	0.44	8.9	1	0	7lx5_23566_superposed.pdb			7lx5_23566	Unique_target	1.5	98	98	74	0	24	50	0.33	87.8	0.44	8.9	1	0	7lx5_23566_superposed.pdb
			7c2k_30275				927	7c2k_30275	Unique_target	1.07	682	245	612	2	68	73.5707	0.69	93.7	0.69	20.7	1	2	7c2k_30275_superposed.pdb			7c2k_30275	Unique_target	1.07	682	245	612	2	68	73.6	0.69	93.7	0.69	20.7	1	2	7c2k_30275_superposed.pdb
			7lci_23274				393	7lci_23274	Unique_target	1.05	245	148	212	6	27	62.341	0.59	89	0.55	22.3	1	5	7lci_23274_superposed.pdb			7lci_23274	Unique_target	1.05	245	148	212	6	27	62.3	0.59	89	0.55	22.3	1	5	7lci_23274_superposed.pdb
			7mjs_23883				132	7mjs_23883	Unique_target	1.41	89	43	78	0	11	67.4242	0.48	95.5	0.64	9.9	1	0	7mjs_23883_superposed.pdb			7mjs_23883	Unique_target	1.41	89	43	78	0	11	67.4	0.48	95.5	0.64	9.9	1	0	7mjs_23883_superposed.pdb
			7eda_31062				334	7eda_31062	Unique_target	1.21	227	107	206	0	21	67.9641	0.56	94.3	0.64	20.6	1	0	7eda_31062_superposed.pdb			7eda_31062	Unique_target	1.21	227	107	206	0	21	68	0.56	94.3	0.64	20.6	1	0	7eda_31062_superposed.pdb
			7ku7_23035				269	7ku7_23035	Unique_target	0.85	187	82	176	0	11	69.5167	0.82	95.7	0.67	37.4	1	0	7ku7_23035_superposed.pdb			7ku7_23035	Unique_target	0.85	187	82	176	0	11	69.5	0.82	95.7	0.67	37.4	1	0	7ku7_23035_superposed.pdb
			7kzz_23093				281	7kzz_23093	Unique_target	1.48	133	148	92	0	41	47.331	0.32	81.2	0.38	10.2	1	0	7kzz_23093_superposed.pdb			7kzz_23093	Unique_target	1.48	133	148	92	0	41	47.3	0.32	81.2	0.38	10.2	1	0	7kzz_23093_superposed.pdb
			7brm_30160				257	7brm_30160	Unique_target	1.23	153	104	135	0	18	59.5331	0.48	96.1	0.57	12.8	1	0	7brm_30160_superposed.pdb			7brm_30160	Unique_target	1.23	153	104	135	0	18	59.5	0.48	96.1	0.57	12.8	1	0	7brm_30160_superposed.pdb
			7bxt_30237				103	7bxt_30237	Unique_target	0.98	96	7	93	0	3	93.2039	0.95	99	0.92	48	1	0	7bxt_30237_superposed.pdb			7bxt_30237	Unique_target	0.98	96	7	93	0	3	93.2	0.95	99	0.92	48	1	0	7bxt_30237_superposed.pdb
			7l1k_23110				149	7l1k_23110	Unique_target	0.65	149	0	149	0	0	100	1.53	100	1	149	1	0	7l1k_23110_superposed.pdb			7l1k_23110	Unique_target	0.65	149	0	149	0	0	100	1.53	100	1	149	1	0	7l1k_23110_superposed.pdb
			7rb9_24400				372	7rb9_24400	Unique_target	1.08	327	45	316	0	11	87.9032	0.81	99.4	0.87	40.9	1	0	7rb9_24400_superposed.pdb			7rb9_24400	Unique_target	1.08	327	45	316	0	11	87.9	0.81	99.4	0.87	40.9	1	0	7rb9_24400_superposed.pdb
			7l6u_23208				311	7l6u_23208	Unique_target	1.2	239	72	219	0	20	76.8489	0.64	90.8	0.7	26.6	1	0	7l6u_23208_superposed.pdb			7l6u_23208	Unique_target	1.2	239	72	219	0	20	76.8	0.64	90.8	0.7	26.6	1	0	7l6u_23208_superposed.pdb
			7lvr_23541				441	7lvr_23541	Unique_target	0.74	431	10	428	0	3	97.7324	1.32	99.3	0.97	107.8	1	0	7lvr_23541_superposed.pdb			7lvr_23541	Unique_target	0.74	431	10	428	0	3	97.7	1.32	99.3	0.97	107.8	1	0	7lvr_23541_superposed.pdb
			7me0_23786				347	7me0_23786	Unique_target	1.08	318	29	306	0	12	91.6427	0.85	98.1	0.9	24.5	1	0	7me0_23786_superposed.pdb			7me0_23786	Unique_target	1.08	318	29	306	0	12	91.6	0.85	98.1	0.9	24.5	1	0	7me0_23786_superposed.pdb
			7lsx_23508				245	7lsx_23508	Unique_target	0.76	237	8	233	0	4	96.7347	1.27	99.6	0.96	118.5	1	0	7lsx_23508_superposed.pdb			7lsx_23508	Unique_target	0.76	237	8	233	0	4	96.7	1.27	99.6	0.96	118.5	1	0	7lsx_23508_superposed.pdb
			7mby_23750				339	7mby_23750	Unique_target	1	297	42	289	0	8	87.6106	0.88	99	0.87	49.5	1	0	7mby_23750_superposed.pdb			7mby_23750	Unique_target	1	297	42	289	0	8	87.6	0.88	99	0.87	49.5	1	0	7mby_23750_superposed.pdb
			7ls5_23502				243	7ls5_23502	Unique_target	0.54	235	8	231	0	4	96.7078	1.79	99.6	0.96	117.5	1	0	7ls5_23502_superposed.pdb			7ls5_23502	Unique_target	0.54	235	8	231	0	4	96.7	1.79	99.6	0.96	117.5	1	0	7ls5_23502_superposed.pdb
			7ev9_31325				382	7ev9_31325	Unique_target	1.14	338	44	323	0	15	88.4817	0.78	98.2	0.87	37.6	1	0	7ev9_31325_superposed.pdb			7ev9_31325	Unique_target	1.14	338	44	323	0	15	88.5	0.78	98.2	0.87	37.6	1	0	7ev9_31325_superposed.pdb
			7m9c_23723				257	7m9c_23723	Unique_target	1.12	233	24	226	0	7	90.6615	0.81	99.1	0.9	46.6	1	0	7m9c_23723_superposed.pdb			7m9c_23723	Unique_target	1.12	233	24	226	0	7	90.7	0.81	99.1	0.9	46.6	1	0	7m9c_23723_superposed.pdb
			7lc6_23269				557	7lc6_23269	Unique_target	0.65	545	12	539	0	6	97.8456	1.5	99.6	0.97	109	1	0	7lc6_23269_superposed.pdb			7lc6_23269	Unique_target	0.65	545	12	539	0	6	97.8	1.5	99.6	0.97	109	1	0	7lc6_23269_superposed.pdb
			7n8i_24237				106	7n8i_24237	Unique_target	0.42	106	0	106	0	0	100	2.36	100	1	106	1	0	7n8i_24237_superposed.pdb			7n8i_24237	Unique_target	0.42	106	0	106	0	0	100	2.36	100	1	106	1	0	7n8i_24237_superposed.pdb
			DOCKING					DOCKING																		DOCKING
			7lv9_23530				97	7lv9_23530	Unique_target	0	0	5	0	0	0	0	0	0	0	0	1	0	7lv9_23530_docked.pdb			7lv9_23530	Unique_target	0	0	5	0	0	0	0	0	0	0	0	1	0	7lv9_23530_docked.pdb
			7msw_23970				635	7msw_23970	Unique_target	1.32	20	28	2	6	12	3.14961	0.02	5	0	5	5	3	7msw_23970_docked.pdb			7msw_23970	Unique_target	1.32	20	28	2	6	12	3.1	0.02	5	0	5	5	3	7msw_23970_docked.pdb
			7mlz_23914				196	7mlz_23914	Unique_target	1.1	98	26	88	0	10	50	0.45	98	0.49	9.8	4	0	7mlz_23914_docked.pdb			7mlz_23914	Unique_target	1.1	98	26	88	0	10	50	0.45	98	0.49	9.8	4	0	7mlz_23914_docked.pdb
			7m7b_23709				209	7m7b_23709	Unique_target	0.72	118	21	114	0	4	56.4593	0.78	99.2	0.56	29.5	4	0	7m7b_23709_docked.pdb			7m7b_23709	Unique_target	0.72	118	21	114	0	4	56.5	0.78	99.2	0.56	29.5	4	0	7m7b_23709_docked.pdb
			7lx5_23566				196	7lx5_23566	Unique_target	0.86	129	8	126	0	3	65.8163	0.76	99.2	0.65	32.2	3	0	7lx5_23566_docked.pdb			7lx5_23566	Unique_target	0.86	129	8	126	0	3	65.8	0.76	99.2	0.65	32.2	3	0	7lx5_23566_docked.pdb
			7c2k_30275				927	7c2k_30275	Unique_target	0.88	585	78	560	0	25	63.1068	0.72	97.9	0.62	27.9	11	0	7c2k_30275_docked.pdb			7c2k_30275	Unique_target	0.88	585	78	560	0	25	63.1	0.72	97.9	0.62	27.9	11	0	7c2k_30275_docked.pdb
			7lci_23274				393	7lci_23274	Unique_target	0.75	283	25	273	0	10	72.0102	0.96	99.6	0.72	35.4	7	0	7lci_23274_docked.pdb			7lci_23274	Unique_target	0.75	283	25	273	0	10	72	0.96	99.6	0.72	35.4	7	0	7lci_23274_docked.pdb
			7mjs_23883				132	7mjs_23883	Unique_target	0.67	114	1	113	0	1	86.3636	1.28	100	0.86	57	2	0	7mjs_23883_docked.pdb			7mjs_23883	Unique_target	0.67	114	1	113	0	1	86.4	1.28	100	0.86	57	2	0	7mjs_23883_docked.pdb
			7eda_31062				334	7eda_31062	Unique_target	0.93	247	48	234	0	13	73.9521	0.8	96	0.71	49.4	2	0	7eda_31062_docked.pdb			7eda_31062	Unique_target	0.93	247	48	234	0	13	74	0.8	96	0.71	49.4	2	0	7eda_31062_docked.pdb
			7ku7_23035				269	7ku7_23035	Unique_target	1.21	189	53	178	0	11	70.2602	0.58	97.9	0.69	27	5	0	7ku7_23035_docked.pdb			7ku7_23035	Unique_target	1.21	189	53	178	0	11	70.3	0.58	97.9	0.69	27	5	0	7ku7_23035_docked.pdb
			7kzz_23093				281	7kzz_23093	Unique_target	0.88	213	44	205	0	8	75.8007	0.87	98.6	0.75	35.5	4	0	7kzz_23093_docked.pdb			7kzz_23093	Unique_target	0.88	213	44	205	0	8	75.8	0.87	98.6	0.75	35.5	4	0	7kzz_23093_docked.pdb
			7brm_30160				257	7brm_30160	Unique_target	0.86	211	25	204	0	7	82.1012	0.96	98.1	0.81	42.2	1	0	7brm_30160_docked.pdb			7brm_30160	Unique_target	0.86	211	25	204	0	7	82.1	0.96	98.1	0.81	42.2	1	0	7brm_30160_docked.pdb
			7bxt_30237				103	7bxt_30237	Unique_target	0.94	94	3	93	0	1	91.2621	0.97	100	0.91	47	1	0	7bxt_30237_docked.pdb			7bxt_30237	Unique_target	0.94	94	3	93	0	1	91.3	0.97	100	0.91	47	1	0	7bxt_30237_docked.pdb
			7l1k_23110				149	7l1k_23110	Unique_target	0.65	143	0	142	0	1	95.9732	1.48	100	0.96	71.5	2	0	7l1k_23110_docked.pdb			7l1k_23110	Unique_target	0.65	143	0	142	0	1	96	1.48	100	0.96	71.5	2	0	7l1k_23110_docked.pdb
			7rb9_24400				372	7rb9_24400	Unique_target	1.13	327	34	316	0	11	87.9032	0.77	99.7	0.88	27.2	2	0	7rb9_24400_docked.pdb			7rb9_24400	Unique_target	1.13	327	34	316	0	11	87.9	0.77	99.7	0.88	27.2	2	0	7rb9_24400_docked.pdb
			7l6u_23208				311	7l6u_23208	Unique_target	0.79	268	34	256	0	12	86.1736	1.09	92.9	0.8	53.6	2	0	7l6u_23208_docked.pdb			7l6u_23208	Unique_target	0.79	268	34	256	0	12	86.2	1.09	92.9	0.8	53.6	2	0	7l6u_23208_docked.pdb
			7lvr_23541				441	7lvr_23541	Unique_target	0.72	427	2	423	0	4	96.8254	1.35	99.3	0.96	85.4	2	0	7lvr_23541_docked.pdb			7lvr_23541	Unique_target	0.72	427	2	423	0	4	96.8	1.35	99.3	0.96	85.4	2	0	7lvr_23541_docked.pdb
			7me0_23786				347	7me0_23786	Unique_target	0.79	332	10	326	0	6	95.6772	1.2	99.1	0.95	47.4	2	0	7me0_23786_docked.pdb			7me0_23786	Unique_target	0.79	332	10	326	0	6	95.7	1.2	99.1	0.95	47.4	2	0	7me0_23786_docked.pdb
			7lsx_23508				245	7lsx_23508	Unique_target	0.76	238	4	235	0	3	97.1429	1.27	97.9	0.95	79.3	1	0	7lsx_23508_docked.pdb			7lsx_23508	Unique_target	0.76	238	4	235	0	3	97.1	1.27	97.9	0.95	79.3	1	0	7lsx_23508_docked.pdb
			7mby_23750				339	7mby_23750	Unique_target	1.16	232	104	211	0	21	68.4366	0.59	23.3	0.16	14.5	1	1	7mby_23750_docked.pdb			7mby_23750	Unique_target	1.16	232	104	211	0	21	68.4	0.59	23.3	0.16	14.5	1	1	7mby_23750_docked.pdb
			7ls5_23502				243	7ls5_23502	Unique_target	0.55	235	6	231	0	4	96.7078	1.75	99.6	0.96	117.5	1	0	7ls5_23502_docked.pdb			7ls5_23502	Unique_target	0.55	235	6	231	0	4	96.7	1.75	99.6	0.96	117.5	1	0	7ls5_23502_docked.pdb
			7ev9_31325				382	7ev9_31325	Unique_target	0.78	290	12	286	0	4	75.9162	0.97	100	0.76	58	2	0	7ev9_31325_docked.pdb			7ev9_31325	Unique_target	0.78	290	12	286	0	4	75.9	0.97	100	0.76	58	2	0	7ev9_31325_docked.pdb
			7m9c_23723				257	7m9c_23723	Unique_target	1.25	231	25	223	0	8	89.8833	0.72	98.3	0.88	38.5	1	0	7m9c_23723_docked.pdb			7m9c_23723	Unique_target	1.25	231	25	223	0	8	89.9	0.72	98.3	0.88	38.5	1	0	7m9c_23723_docked.pdb
			7lc6_23269				557	7lc6_23269	Unique_target	0.64	544	13	538	0	6	97.6661	1.53	99.4	0.97	108.8	1	0	7lc6_23269_docked.pdb			7lc6_23269	Unique_target	0.64	544	13	538	0	6	97.7	1.53	99.4	0.97	108.8	1	0	7lc6_23269_docked.pdb
			7n8i_24237				106	7n8i_24237	Unique_target	0.44	106	0	106	0	0	100	2.28	100	1	106	1	0	7n8i_24237_docked.pdb			7n8i_24237	Unique_target	0.44	106	0	106	0	0	100	2.28	100	1	106	1	0	7n8i_24237_docked.pdb
			DOCKING					DOCKING	AND	MORPHING	FULL	MODEL														DOCKING	AND	MORPHING	FULL	MODEL
			7lv9_23530				97	7lv9_23530	Unique_target	1.5	1	96	0	0	1	1.03093	0.01	0	0	1	1	0	7lv9_23530_morphed.pdb			7lv9_23530	Unique_target	1.5	1	96	0	0	1	1	0.01	0	0	1	1	0	7lv9_23530_morphed.pdb
			7msw_23970				635	7msw_23970	Unique_target	1.55	49	586	6	8	35	7.71654	0.05	6.1	0	7	7	7	7msw_23970_morphed.pdb			7msw_23970	Unique_target	1.55	49	586	6	8	35	7.7	0.05	6.1	0	7	7	7	7msw_23970_morphed.pdb
			7mlz_23914				196	7mlz_23914	Unique_target	1.15	106	90	93	0	13	54.0816	0.47	95.3	0.52	9.6	1	0	7mlz_23914_morphed.pdb			7mlz_23914	Unique_target	1.15	106	90	93	0	13	54.1	0.47	95.3	0.52	9.6	1	0	7mlz_23914_morphed.pdb
			7m7b_23709				209	7m7b_23709	Unique_target	0.81	130	79	126	0	4	62.201	0.77	99.2	0.62	32.5	1	0	7m7b_23709_morphed.pdb			7m7b_23709	Unique_target	0.81	130	79	126	0	4	62.2	0.77	99.2	0.62	32.5	1	0	7m7b_23709_morphed.pdb
			7lx5_23566				196	7lx5_23566	Unique_target	0.94	140	56	132	0	8	71.4286	0.76	96.4	0.69	28	1	0	7lx5_23566_morphed.pdb			7lx5_23566	Unique_target	0.94	140	56	132	0	8	71.4	0.76	96.4	0.69	28	1	0	7lx5_23566_morphed.pdb
			7c2k_30275				927	7c2k_30275	Unique_target	1	713	214	663	0	50	76.9148	0.77	95.8	0.74	25.5	1	0	7c2k_30275_morphed.pdb			7c2k_30275	Unique_target	1	713	214	663	0	50	76.9	0.77	95.8	0.74	25.5	1	0	7c2k_30275_morphed.pdb
			7lci_23274				393	7lci_23274	Unique_target	1.01	278	115	253	0	25	70.7379	0.7	95	0.67	19.9	1	0	7lci_23274_morphed.pdb			7lci_23274	Unique_target	1.01	278	115	253	0	25	70.7	0.7	95	0.67	19.9	1	0	7lci_23274_morphed.pdb
			7mjs_23883				132	7mjs_23883	Unique_target	0.67	114	18	113	0	1	86.3636	1.28	100	0.86	57	1	0	7mjs_23883_morphed.pdb			7mjs_23883	Unique_target	0.67	114	18	113	0	1	86.4	1.28	100	0.86	57	1	0	7mjs_23883_morphed.pdb
			7eda_31062				334	7eda_31062	Unique_target	0.94	249	85	234	0	15	74.5509	0.79	95.2	0.71	49.8	1	0	7eda_31062_morphed.pdb			7eda_31062	Unique_target	0.94	249	85	234	0	15	74.6	0.79	95.2	0.71	49.8	1	0	7eda_31062_morphed.pdb
			7ku7_23035				269	7ku7_23035	Unique_target	1.19	190	79	180	0	10	70.632	0.59	96.8	0.68	27.1	1	0	7ku7_23035_morphed.pdb			7ku7_23035	Unique_target	1.19	190	79	180	0	10	70.6	0.59	96.8	0.68	27.1	1	0	7ku7_23035_morphed.pdb
			7kzz_23093				281	7kzz_23093	Unique_target	0.94	222	59	209	0	13	79.0036	0.84	97.3	0.77	37	1	0	7kzz_23093_morphed.pdb			7kzz_23093	Unique_target	0.94	222	59	209	0	13	79	0.84	97.3	0.77	37	1	0	7kzz_23093_morphed.pdb
			7brm_30160				257	7brm_30160	Unique_target	0.83	219	38	214	0	5	85.214	1.02	98.6	0.84	54.8	1	0	7brm_30160_morphed.pdb			7brm_30160	Unique_target	0.83	219	38	214	0	5	85.2	1.02	98.6	0.84	54.8	1	0	7brm_30160_morphed.pdb
			7bxt_30237				103	7bxt_30237	Unique_target	0.96	96	7	93	0	3	93.2039	0.97	99	0.92	48	1	0	7bxt_30237_morphed.pdb			7bxt_30237	Unique_target	0.96	96	7	93	0	3	93.2	0.97	99	0.92	48	1	0	7bxt_30237_morphed.pdb
			7l1k_23110				149	7l1k_23110	Unique_target	0.66	149	0	149	0	0	100	1.52	100	1	149	1	0	7l1k_23110_morphed.pdb			7l1k_23110	Unique_target	0.66	149	0	149	0	0	100	1.52	100	1	149	1	0	7l1k_23110_morphed.pdb
			7rb9_24400				372	7rb9_24400	Unique_target	1.14	330	42	317	0	13	88.7097	0.78	99.4	0.88	27.5	1	0	7rb9_24400_morphed.pdb			7rb9_24400	Unique_target	1.14	330	42	317	0	13	88.7	0.78	99.4	0.88	27.5	1	0	7rb9_24400_morphed.pdb
			7l6u_23208				311	7l6u_23208	Unique_target	0.79	270	41	256	0	14	86.8167	1.1	92.2	0.8	38.6	1	0	7l6u_23208_morphed.pdb			7l6u_23208	Unique_target	0.79	270	41	256	0	14	86.8	1.1	92.2	0.8	38.6	1	0	7l6u_23208_morphed.pdb
			7lvr_23541				441	7lvr_23541	Unique_target	0.74	432	9	428	0	4	97.9592	1.33	99.1	0.97	108	1	0	7lvr_23541_morphed.pdb			7lvr_23541	Unique_target	0.74	432	9	428	0	4	98	1.33	99.1	0.97	108	1	0	7lvr_23541_morphed.pdb
			7me0_23786				347	7me0_23786	Unique_target	0.77	331	16	324	0	7	95.389	1.24	98.8	0.94	41.4	1	0	7me0_23786_morphed.pdb			7me0_23786	Unique_target	0.77	331	16	324	0	7	95.4	1.24	98.8	0.94	41.4	1	0	7me0_23786_morphed.pdb
			7lsx_23508				245	7lsx_23508	Unique_target	0.75	237	8	232	0	5	96.7347	1.28	98.7	0.96	59.2	1	0	7lsx_23508_morphed.pdb			7lsx_23508	Unique_target	0.75	237	8	232	0	5	96.7	1.28	98.7	0.96	59.2	1	0	7lsx_23508_morphed.pdb
			7mby_23750				339	7mby_23750	Unique_target	1.16	232	107	211	0	21	68.4366	0.59	23.3	0.16	14.5	1	1	7mby_23750_morphed.pdb			7mby_23750	Unique_target	1.16	232	107	211	0	21	68.4	0.59	23.3	0.16	14.5	1	1	7mby_23750_morphed.pdb
			7ls5_23502				243	7ls5_23502	Unique_target	0.55	235	8	231	0	4	96.7078	1.75	99.6	0.96	117.5	1	0	7ls5_23502_morphed.pdb			7ls5_23502	Unique_target	0.55	235	8	231	0	4	96.7	1.75	99.6	0.96	117.5	1	0	7ls5_23502_morphed.pdb
			7ev9_31325				382	7ev9_31325	Unique_target	0.87	318	64	301	0	17	83.2461	0.96	96.5	0.8	63.6	1	0	7ev9_31325_morphed.pdb			7ev9_31325	Unique_target	0.87	318	64	301	0	17	83.2	0.96	96.5	0.8	63.6	1	0	7ev9_31325_morphed.pdb
			7m9c_23723				257	7m9c_23723	Unique_target	1.25	231	26	223	0	8	89.8833	0.72	98.3	0.88	38.5	1	0	7m9c_23723_morphed.pdb			7m9c_23723	Unique_target	1.25	231	26	223	0	8	89.9	0.72	98.3	0.88	38.5	1	0	7m9c_23723_morphed.pdb
			7lc6_23269				557	7lc6_23269	Unique_target	0.64	544	13	538	0	6	97.6661	1.53	99.4	0.97	108.8	1	0	7lc6_23269_morphed.pdb			7lc6_23269	Unique_target	0.64	544	13	538	0	6	97.7	1.53	99.4	0.97	108.8	1	0	7lc6_23269_morphed.pdb
			7n8i_24237				106	7n8i_24237	Unique_target	0.44	106	0	106	0	0	100	2.28	100	1	106	1	0	7n8i_24237_morphed.pdb			7n8i_24237	Unique_target	0.44	106	0	106	0	0	100	2.28	100	1	106	1	0	7n8i_24237_morphed.pdb
			REFINEMENT					REFINEMENT																		REFINEMENT
			7lv9_23530				97	7lv9_23530	Unique_target	1.57	1	96	0	0	1	1.03093	0.01	0	0	1	1	0	7lv9_23530_refine.pdb			7lv9_23530	Unique_target	1.57	1	96	0	0	1	1	0.01	0	0	1	1	0	7lv9_23530_refine.pdb	Unique_target	1.45	19	78	6	4	9	19.6
			7msw_23970				635	7msw_23970	Unique_target	1.51	50	585	4	8	38	7.87402	0.05	10	0.01	8.3	1	5	7msw_23970_refine.pdb			7msw_23970	Unique_target	1.51	50	585	4	8	38	7.9	0.05	10	0.01	8.3	1	5	7msw_23970_refine.pdb	Unique_target	1.49	99	536	6	25	68	15.6
			7mlz_23914				196	7mlz_23914	Unique_target	1.08	117	79	102	0	15	59.6939	0.55	93.2	0.56	14.6	1	0	7mlz_23914_refine.pdb			7mlz_23914	Unique_target	1.08	117	79	102	0	15	59.7	0.55	93.2	0.56	14.6	1	0	7mlz_23914_refine.pdb	Unique_target	1.34	127	69	101	0	26	64.8
			7m7b_23709				209	7m7b_23709	Unique_target	0.64	131	78	124	0	7	62.6794	0.98	97.7	0.61	43.7	1	0	7m7b_23709_refine.pdb			7m7b_23709	Unique_target	0.64	131	78	124	0	7	62.7	0.98	97.7	0.61	43.7	1	0	7m7b_23709_refine.pdb	Unique_target	1.01	117	92	87	4	26	56
			7lx5_23566				196	7lx5_23566	Unique_target	0.68	142	54	136	0	6	72.449	1.07	97.2	0.7	35.5	1	0	7lx5_23566_refine.pdb			7lx5_23566	Unique_target	0.68	142	54	136	0	6	72.4	1.07	97.2	0.7	35.5	1	0	7lx5_23566_refine.pdb	Unique_target	1.09	139	57	113	4	22	70.9
			7c2k_30275				927	7c2k_30275	Unique_target	0.66	781	146	746	0	35	84.2503	1.28	96	0.81	39	1	0	7c2k_30275_refine.pdb			7c2k_30275	Unique_target	0.66	781	146	746	0	35	84.3	1.28	96	0.81	39	1	0	7c2k_30275_refine.pdb	Unique_target	0.55	855	72	827	2	26	92.2
			7lci_23274				393	7lci_23274	Unique_target	0.86	287	106	266	0	21	73.028	0.85	96.5	0.7	22.1	1	0	7lci_23274_refine.pdb			7lci_23274	Unique_target	0.86	287	106	266	0	21	73	0.85	96.5	0.7	22.1	1	0	7lci_23274_refine.pdb	Unique_target	0.79	343	50	318	2	23	87.3
			7mjs_23883				132	7mjs_23883	Unique_target	0.57	115	17	114	0	1	87.1212	1.52	100	0.87	57.5	1	0	7mjs_23883_refine.pdb			7mjs_23883	Unique_target	0.57	115	17	114	0	1	87.1	1.52	100	0.87	57.5	1	0	7mjs_23883_refine.pdb	Unique_target	0.77	114	18	109	0	5	86.4
			7eda_31062				334	7eda_31062	Unique_target	0.63	258	76	247	0	11	77.2455	1.23	95.7	0.74	43	1	0	7eda_31062_refine.pdb			7eda_31062	Unique_target	0.63	258	76	247	0	11	77.2	1.23	95.7	0.74	43	1	0	7eda_31062_refine.pdb	Unique_target	0.85	271	63	241	2	28	81.1
			7ku7_23035				269	7ku7_23035	Unique_target	1.15	194	75	186	0	8	72.119	0.63	95.9	0.69	24.2	1	0	7ku7_23035_refine.pdb			7ku7_23035	Unique_target	1.15	194	75	186	0	8	72.1	0.63	95.9	0.69	24.2	1	0	7ku7_23035_refine.pdb	Unique_target	1.28	177	92	156	0	21	65.8
			7kzz_23093				281	7kzz_23093	Unique_target	0.82	230	51	218	0	12	81.8505	1	96.5	0.79	46	1	1	7kzz_23093_refine.pdb			7kzz_23093	Unique_target	0.82	230	51	218	0	12	81.9	1	96.5	0.79	46	1	1	7kzz_23093_refine.pdb	Unique_target	1.05	228	53	204	0	24	81.1
			7brm_30160				257	7brm_30160	Unique_target	0.57	221	36	216	0	5	85.9922	1.52	98.6	0.85	55.2	1	0	7brm_30160_refine.pdb			7brm_30160	Unique_target	0.57	221	36	216	0	5	86	1.52	98.6	0.85	55.2	1	0	7brm_30160_refine.pdb	Unique_target	0.9	198	59	175	0	23	77
			7bxt_30237				103	7bxt_30237	Unique_target	0.71	97	6	95	0	2	94.1748	1.33	97.9	0.92	97	1	0	7bxt_30237_refine.pdb			7bxt_30237	Unique_target	0.71	97	6	95	0	2	94.2	1.33	97.9	0.92	97	1	0	7bxt_30237_refine.pdb	Unique_target	1.44	59	44	48	0	11	57.3
			7l1k_23110				149	7l1k_23110	Unique_target	0.49	149	0	149	0	0	100	2.05	100	1	149	1	0	7l1k_23110_refine.pdb			7l1k_23110	Unique_target	0.49	149	0	149	0	0	100	2.05	100	1	149	1	0	7l1k_23110_refine.pdb	Unique_target	0.69	142	7	137	0	5	95.3
			7rb9_24400				372	7rb9_24400	Unique_target	0.92	352	20	348	0	4	94.6237	1.03	99.4	0.94	70.4	1	0	7rb9_24400_refine.pdb			7rb9_24400	Unique_target	0.92	352	20	348	0	4	94.6	1.03	99.4	0.94	70.4	1	0	7rb9_24400_refine.pdb	Unique_target	0.86	348	24	338	0	10	93.5
			7l6u_23208				311	7l6u_23208	Unique_target	0.6	280	31	265	0	15	90.0322	1.49	92.5	0.83	46.7	1	0	7l6u_23208_refine.pdb			7l6u_23208	Unique_target	0.6	280	31	265	0	15	90	1.49	92.5	0.83	46.7	1	0	7l6u_23208_refine.pdb	Unique_target	0.74	283	28	267	2	14	91
			7lvr_23541				441	7lvr_23541	Unique_target	0.49	432	9	428	0	4	97.9592	2	99.1	0.97	108	1	0	7lvr_23541_refine.pdb			7lvr_23541	Unique_target	0.49	432	9	428	0	4	98	2	99.1	0.97	108	1	0	7lvr_23541_refine.pdb	Unique_target	0.7	415	26	401	0	14	94.1
			7me0_23786				347	7me0_23786	Unique_target	0.44	341	6	338	0	3	98.2709	2.22	99.1	0.97	85.2	1	0	7me0_23786_refine.pdb			7me0_23786	Unique_target	0.44	341	6	338	0	3	98.3	2.22	99.1	0.97	85.2	1	0	7me0_23786_refine.pdb	Unique_target	0.45	341	6	338	0	3	98.3
			7lsx_23508				245	7lsx_23508	Unique_target	0.61	239	6	235	0	4	97.551	1.59	99.2	0.97	79.7	1	0	7lsx_23508_refine.pdb			7lsx_23508	Unique_target	0.61	239	6	235	0	4	97.6	1.59	99.2	0.97	79.7	1	0	7lsx_23508_refine.pdb	Unique_target	0.99	218	27	203	0	15	89
			7mby_23750				339	7mby_23750	Unique_target	0.93	253	86	240	0	13	74.6313	0.8	21.7	0.16	21.1	1	1	7mby_23750_refine.pdb			7mby_23750	Unique_target	0.93	253	86	240	0	13	74.6	0.8	21.7	0.16	21.1	1	1	7mby_23750_refine.pdb	Unique_target	1.01	260	79	234	2	24	76.7
			7ls5_23502				243	7ls5_23502	Unique_target	0.39	238	5	235	0	3	97.9424	2.5	98.7	0.97	79.3	1	0	7ls5_23502_refine.pdb			7ls5_23502	Unique_target	0.39	238	5	235	0	3	97.9	2.5	98.7	0.97	79.3	1	0	7ls5_23502_refine.pdb	Unique_target	0.57	228	15	219	0	9	93.8
			7ev9_31325				382	7ev9_31325	Unique_target	0.54	328	54	316	0	12	85.8639	1.59	97.3	0.84	82	1	0	7ev9_31325_refine.pdb			7ev9_31325	Unique_target	0.54	328	54	316	0	12	85.9	1.59	97.3	0.84	82	1	0	7ev9_31325_refine.pdb	Unique_target	0.56	355	27	342	0	13	92.9
			7m9c_23723				257	7m9c_23723	Unique_target	1.04	234	23	227	0	7	91.0506	0.88	99.1	0.9	39	1	0	7m9c_23723_refine.pdb			7m9c_23723	Unique_target	1.04	234	23	227	0	7	91.1	0.88	99.1	0.9	39	1	0	7m9c_23723_refine.pdb	Unique_target	1.32	201	56	167	2	32	78.2
			7lc6_23269				557	7lc6_23269	Unique_target	0.49	547	10	543	0	4	98.2047	1.99	99.5	0.98	136.8	1	0	7lc6_23269_refine.pdb			7lc6_23269	Unique_target	0.49	547	10	543	0	4	98.2	1.99	99.5	0.98	136.8	1	0	7lc6_23269_refine.pdb	Unique_target	0.86	509	48	478	0	31	91.4
			7n8i_24237				106	7n8i_24237	Unique_target	0.25	106	0	106	0	0	100	3.96	100	1	106	1	0	7n8i_24237_refine.pdb			7n8i_24237	Unique_target	0.25	106	0	106	0	0	100	3.96	100	1	106	1	0	7n8i_24237_refine.pdb	Unique_target	0.5	106	0	106	0	0	100
			ITERATIVE					ITERATIVE	RESOLUTION	REFINEMENT																ITERATIVE	RESOLUTION	REFINEMENT
			7lv9_23530				97	7lv9_23530	Unique_target	1.45	19	78	6	4	9	19.5876	0.13	26.3	0.05	4.8	1	3	7lv9_23530_iter_res_refine.pdb			7lv9_23530	Unique_target	1.45	19	78	6	4	9	19.6	0.13	26.3	0.05	4.8	1	3	7lv9_23530_iter_res_refine.pdb
			7msw_23970				635	7msw_23970	Unique_target	1.49	99	536	6	25	68	15.5906	0.1	5.1	0.01	7.1	3	10	7msw_23970_iter_res_refine.pdb			7msw_23970	Unique_target	1.49	99	536	6	25	68	15.6	0.1	5.1	0.01	7.1	3	10	7msw_23970_iter_res_refine.pdb
			7mlz_23914				196	7mlz_23914	Unique_target	1.34	127	69	101	0	26	64.7959	0.48	82.7	0.54	7.9	1	2	7mlz_23914_iter_res_refine.pdb			7mlz_23914	Unique_target	1.34	127	69	101	0	26	64.8	0.48	82.7	0.54	7.9	1	2	7mlz_23914_iter_res_refine.pdb
			7m7b_23709				209	7m7b_23709	Unique_target	1.01	117	92	87	4	26	55.9809	0.56	77.8	0.44	11.7	1	7	7m7b_23709_iter_res_refine.pdb			7m7b_23709	Unique_target	1.01	117	92	87	4	26	56	0.56	77.8	0.44	11.7	1	7	7m7b_23709_iter_res_refine.pdb
			7lx5_23566				196	7lx5_23566	Unique_target	1.09	139	57	113	4	22	70.9184	0.65	84.2	0.6	9.9	1	5	7lx5_23566_iter_res_refine.pdb			7lx5_23566	Unique_target	1.09	139	57	113	4	22	70.9	0.65	84.2	0.6	9.9	1	5	7lx5_23566_iter_res_refine.pdb
			7c2k_30275				927	7c2k_30275	Unique_target	0.55	855	72	827	2	26	92.233	1.68	95.9	0.88	38.9	1	2	7c2k_30275_iter_res_refine.pdb			7c2k_30275	Unique_target	0.55	855	72	827	2	26	92.2	1.68	95.9	0.88	38.9	1	2	7c2k_30275_iter_res_refine.pdb
			7lci_23274				393	7lci_23274	Unique_target	0.79	343	50	318	2	23	87.2774	1.1	95.6	0.83	20.2	1	2	7lci_23274_iter_res_refine.pdb			7lci_23274	Unique_target	0.79	343	50	318	2	23	87.3	1.1	95.6	0.83	20.2	1	2	7lci_23274_iter_res_refine.pdb
			7mjs_23883				132	7mjs_23883	Unique_target	0.77	114	18	109	0	5	86.3636	1.12	99.1	0.86	28.5	1	0	7mjs_23883_iter_res_refine.pdb			7mjs_23883	Unique_target	0.77	114	18	109	0	5	86.4	1.12	99.1	0.86	28.5	1	0	7mjs_23883_iter_res_refine.pdb
			7eda_31062				334	7eda_31062	Unique_target	0.85	271	63	241	2	28	81.1377	0.96	87.1	0.71	12.9	1	2	7eda_31062_iter_res_refine.pdb			7eda_31062	Unique_target	0.85	271	63	241	2	28	81.1	0.96	87.1	0.71	12.9	1	2	7eda_31062_iter_res_refine.pdb
			7ku7_23035				269	7ku7_23035	Unique_target	1.28	177	92	156	0	21	65.7993	0.52	89.3	0.59	14.8	1	0	7ku7_23035_iter_res_refine.pdb			7ku7_23035	Unique_target	1.28	177	92	156	0	21	65.8	0.52	89.3	0.59	14.8	1	0	7ku7_23035_iter_res_refine.pdb
			7kzz_23093				281	7kzz_23093	Unique_target	1.05	228	53	204	0	24	81.1388	0.78	89.5	0.73	11.4	1	0	7kzz_23093_iter_res_refine.pdb			7kzz_23093	Unique_target	1.05	228	53	204	0	24	81.1	0.78	89.5	0.73	11.4	1	0	7kzz_23093_iter_res_refine.pdb
			7brm_30160				257	7brm_30160	Unique_target	0.9	198	59	175	0	23	77.0428	0.86	90.4	0.7	13.2	1	0	7brm_30160_iter_res_refine.pdb			7brm_30160	Unique_target	0.9	198	59	175	0	23	77	0.86	90.4	0.7	13.2	1	0	7brm_30160_iter_res_refine.pdb
			7bxt_30237				103	7bxt_30237	Unique_target	1.44	59	44	48	0	11	57.2816	0.4	67.8	0.39	8.4	1	0	7bxt_30237_iter_res_refine.pdb			7bxt_30237	Unique_target	1.44	59	44	48	0	11	57.3	0.4	67.8	0.39	8.4	1	0	7bxt_30237_iter_res_refine.pdb
			7l1k_23110				149	7l1k_23110	Unique_target	0.69	142	7	137	0	5	95.302	1.38	99.3	0.95	28.4	1	0	7l1k_23110_iter_res_refine.pdb			7l1k_23110	Unique_target	0.69	142	7	137	0	5	95.3	1.38	99.3	0.95	28.4	1	0	7l1k_23110_iter_res_refine.pdb
			7rb9_24400				372	7rb9_24400	Unique_target	0.86	348	24	338	0	10	93.5484	1.09	97.4	0.91	38.7	1	0	7rb9_24400_iter_res_refine.pdb			7rb9_24400	Unique_target	0.86	348	24	338	0	10	93.5	1.09	97.4	0.91	38.7	1	0	7rb9_24400_iter_res_refine.pdb
			7l6u_23208				311	7l6u_23208	Unique_target	0.74	283	28	267	2	14	90.9968	1.23	90.1	0.82	25.7	1	2	7l6u_23208_iter_res_refine.pdb			7l6u_23208	Unique_target	0.74	283	28	267	2	14	91	1.23	90.1	0.82	25.7	1	2	7l6u_23208_iter_res_refine.pdb
			7lvr_23541				441	7lvr_23541	Unique_target	0.7	415	26	401	0	14	94.1043	1.34	96.4	0.91	41.5	1	0	7lvr_23541_iter_res_refine.pdb			7lvr_23541	Unique_target	0.7	415	26	401	0	14	94.1	1.34	96.4	0.91	41.5	1	0	7lvr_23541_iter_res_refine.pdb
			7me0_23786				347	7me0_23786	Unique_target	0.45	341	6	338	0	3	98.2709	2.17	99.1	0.97	113.7	1	2	7me0_23786_iter_res_refine.pdb			7me0_23786	Unique_target	0.45	341	6	338	0	3	98.3	2.17	99.1	0.97	113.7	1	2	7me0_23786_iter_res_refine.pdb
			7lsx_23508				245	7lsx_23508	Unique_target	0.99	218	27	203	0	15	88.9796	0.9	95.9	0.85	27.2	1	0	7lsx_23508_iter_res_refine.pdb			7lsx_23508	Unique_target	0.99	218	27	203	0	15	89	0.9	95.9	0.85	27.2	1	0	7lsx_23508_iter_res_refine.pdb
			7mby_23750				339	7mby_23750	Unique_target	1.01	260	79	234	2	24	76.6962	0.76	21.2	0.16	14.4	1	2	7mby_23750_iter_res_refine.pdb			7mby_23750	Unique_target	1.01	260	79	234	2	24	76.7	0.76	21.2	0.16	14.4	1	2	7mby_23750_iter_res_refine.pdb
			7ls5_23502				243	7ls5_23502	Unique_target	0.57	228	15	219	0	9	93.8272	1.66	96.9	0.91	45.6	1	0	7ls5_23502_iter_res_refine.pdb			7ls5_23502	Unique_target	0.57	228	15	219	0	9	93.8	1.66	96.9	0.91	45.6	1	0	7ls5_23502_iter_res_refine.pdb
			7ev9_31325				382	7ev9_31325	Unique_target	0.56	355	27	342	0	13	92.9319	1.64	96.9	0.9	39.4	1	0	7ev9_31325_iter_res_refine.pdb			7ev9_31325	Unique_target	0.56	355	27	342	0	13	92.9	1.64	96.9	0.9	39.4	1	0	7ev9_31325_iter_res_refine.pdb
			7m9c_23723				257	7m9c_23723	Unique_target	1.32	201	56	167	2	32	78.2101	0.59	92.5	0.72	10.6	1	2	7m9c_23723_iter_res_refine.pdb			7m9c_23723	Unique_target	1.32	201	56	167	2	32	78.2	0.59	92.5	0.72	10.6	1	2	7m9c_23723_iter_res_refine.pdb
			7lc6_23269				557	7lc6_23269	Unique_target	0.86	509	48	478	0	31	91.3824	1.06	95.7	0.87	23.1	1	0	7lc6_23269_iter_res_refine.pdb			7lc6_23269	Unique_target	0.86	509	48	478	0	31	91.4	1.06	95.7	0.87	23.1	1	0	7lc6_23269_iter_res_refine.pdb
			7n8i_24237				106	7n8i_24237	Unique_target	0.5	106	0	106	0	0	100	2	100	1	106	1	0	7n8i_24237_iter_res_refine.pdb			7n8i_24237	Unique_target	0.5	106	0	106	0	0	100	2	100	1	106	1	0	7n8i_24237_iter_res_refine.pdb
			REBUILDING					REBUILDING																		REBUILDING
			7lv9_23530				97	7lv9_23530	Unique_target	1.43	20	77	6	4	10	20.6186	0.14	25	0.05	5	1	3	7lv9_23530_rebuilt.pdb			7lv9_23530	Unique_target	1.43	20	77	6	4	10	20.6	0.14	25	0.05	5	1	3	7lv9_23530_rebuilt.pdb
			7msw_23970				635	7msw_23970	Unique_target	1.51	89	546	9	16	64	14.0157	0.09	5.6	0.01	8.1	8	6	7msw_23970_rebuilt.pdb			7msw_23970	Unique_target	1.51	89	546	9	16	64	14	0.09	5.6	0.01	8.1	8	6	7msw_23970_rebuilt.pdb
			7mlz_23914				196	7mlz_23914	Unique_target	1.25	121	75	99	0	22	61.7347	0.49	87.6	0.54	10.1	1	2	7mlz_23914_rebuilt.pdb			7mlz_23914	Unique_target	1.25	121	75	99	0	22	61.7	0.49	87.6	0.54	10.1	1	2	7mlz_23914_rebuilt.pdb
			7m7b_23709				209	7m7b_23709	Unique_target	0.81	139	70	122	4	13	66.5072	0.83	88.5	0.59	23.2	3	3	7m7b_23709_rebuilt.pdb			7m7b_23709	Unique_target	0.81	139	70	122	4	13	66.5	0.83	88.5	0.59	23.2	3	3	7m7b_23709_rebuilt.pdb
			7lx5_23566				196	7lx5_23566	Unique_target	0.78	150	46	132	4	14	76.5306	0.99	90.7	0.69	16.7	1	4	7lx5_23566_rebuilt.pdb			7lx5_23566	Unique_target	0.78	150	46	132	4	14	76.5	0.99	90.7	0.69	16.7	1	4	7lx5_23566_rebuilt.pdb
			7c2k_30275				927	7c2k_30275	Unique_target	0.49	858	69	834	2	22	92.5566	1.89	96.5	0.89	42.9	1	2	7c2k_30275_rebuilt.pdb			7c2k_30275	Unique_target	0.49	858	69	834	2	22	92.6	1.89	96.5	0.89	42.9	1	2	7c2k_30275_rebuilt.pdb
			7lci_23274				393	7lci_23274	Unique_target	0.76	348	45	325	0	23	88.5496	1.17	96	0.85	20.5	1	0	7lci_23274_rebuilt.pdb			7lci_23274	Unique_target	0.76	348	45	325	0	23	88.5	1.17	96	0.85	20.5	1	0	7lci_23274_rebuilt.pdb
			7mjs_23883				132	7mjs_23883	Unique_target	0.52	129	3	125	0	4	97.7273	1.86	99.2	0.97	64.5	1	0	7mjs_23883_rebuilt.pdb			7mjs_23883	Unique_target	0.52	129	3	125	0	4	97.7	1.86	99.2	0.97	64.5	1	0	7mjs_23883_rebuilt.pdb
			7eda_31062				334	7eda_31062	Unique_target	0.6	304	30	290	2	12	91.018	1.51	94.4	0.86	30.4	1	2	7eda_31062_rebuilt.pdb			7eda_31062	Unique_target	0.6	304	30	290	2	12	91	1.51	94.4	0.86	30.4	1	2	7eda_31062_rebuilt.pdb
			7ku7_23035				269	7ku7_23035	Unique_target	1.17	196	73	187	0	9	72.8625	0.62	95.9	0.7	28	1	0	7ku7_23035_rebuilt.pdb			7ku7_23035	Unique_target	1.17	196	73	187	0	9	72.9	0.62	95.9	0.7	28	1	0	7ku7_23035_rebuilt.pdb
			7kzz_23093				281	7kzz_23093	Unique_target	0.8	241	40	227	0	14	85.7651	1.08	93.8	0.8	20.1	2	0	7kzz_23093_rebuilt.pdb			7kzz_23093	Unique_target	0.8	241	40	227	0	14	85.8	1.08	93.8	0.8	20.1	2	0	7kzz_23093_rebuilt.pdb
			7brm_30160				257	7brm_30160	Unique_target	0.69	248	9	242	0	6	96.4981	1.4	95.2	0.92	49.6	3	0	7brm_30160_rebuilt.pdb			7brm_30160	Unique_target	0.69	248	9	242	0	6	96.5	1.4	95.2	0.92	49.6	3	0	7brm_30160_rebuilt.pdb
			7bxt_30237				103	7bxt_30237	Unique_target	0.7	94	9	94	0	0	91.2621	1.3	100	0.91	94	1	0	7bxt_30237_rebuilt.pdb			7bxt_30237	Unique_target	0.7	94	9	94	0	0	91.3	1.3	100	0.91	94	1	0	7bxt_30237_rebuilt.pdb
			7l1k_23110				149	7l1k_23110	Unique_target	0.45	145	4	143	0	2	97.3154	2.14	100	0.97	48.3	3	0	7l1k_23110_rebuilt.pdb			7l1k_23110	Unique_target	0.45	145	4	143	0	2	97.3	2.14	100	0.97	48.3	3	0	7l1k_23110_rebuilt.pdb
			7rb9_24400				372	7rb9_24400	Unique_target	0.85	351	21	343	0	8	94.3548	1.11	98	0.92	43.9	1	0	7rb9_24400_rebuilt.pdb			7rb9_24400	Unique_target	0.85	351	21	343	0	8	94.4	1.11	98	0.92	43.9	1	0	7rb9_24400_rebuilt.pdb
			7l6u_23208				311	7l6u_23208	Unique_target	0.5	291	20	278	2	11	93.5691	1.88	91.4	0.86	41.6	1	3	7l6u_23208_rebuilt.pdb			7l6u_23208	Unique_target	0.5	291	20	278	2	11	93.6	1.88	91.4	0.86	41.6	1	3	7l6u_23208_rebuilt.pdb
			7lvr_23541				441	7lvr_23541	Unique_target	0.45	431	10	426	0	5	97.7324	2.16	99.1	0.97	107.8	1	0	7lvr_23541_rebuilt.pdb			7lvr_23541	Unique_target	0.45	431	10	426	0	5	97.7	2.16	99.1	0.97	107.8	1	0	7lvr_23541_rebuilt.pdb
			7me0_23786				347	7me0_23786	Unique_target	0.23	346	1	346	0	0	99.7118	4.39	100	1	346	1	0	7me0_23786_rebuilt.pdb			7me0_23786	Unique_target	0.23	346	1	346	0	0	99.7	4.39	100	1	346	1	0	7me0_23786_rebuilt.pdb
			7lsx_23508				245	7lsx_23508	Unique_target	0.56	227	18	225	0	2	92.6531	1.66	100	0.93	113.5	2	0	7lsx_23508_rebuilt.pdb			7lsx_23508	Unique_target	0.56	227	18	225	0	2	92.7	1.66	100	0.93	113.5	2	0	7lsx_23508_rebuilt.pdb
			7mby_23750				339	7mby_23750	Unique_target	0.54	298	41	295	0	3	87.9056	1.61	100	0.88	74.5	3	0	7mby_23750_rebuilt.pdb			7mby_23750	Unique_target	0.54	298	41	295	0	3	87.9	1.61	100	0.88	74.5	3	0	7mby_23750_rebuilt.pdb
			7ls5_23502				243	7ls5_23502	Unique_target	0.38	239	4	237	0	2	98.3539	2.59	98.3	0.97	79.7	1	0	7ls5_23502_rebuilt.pdb			7ls5_23502	Unique_target	0.38	239	4	237	0	2	98.4	2.59	98.3	0.97	79.7	1	0	7ls5_23502_rebuilt.pdb
			7ev9_31325				382	7ev9_31325	Unique_target	0.3	382	0	382	0	0	100	3.32	100	1	382	1	0	7ev9_31325_rebuilt.pdb			7ev9_31325	Unique_target	0.3	382	0	382	0	0	100	3.32	100	1	382	1	0	7ev9_31325_rebuilt.pdb
			7m9c_23723				257	7m9c_23723	Unique_target	1.29	207	50	176	2	29	80.5447	0.62	90.8	0.73	10.3	2	2	7m9c_23723_rebuilt.pdb			7m9c_23723	Unique_target	1.29	207	50	176	2	29	80.5	0.62	90.8	0.73	10.3	2	2	7m9c_23723_rebuilt.pdb
			7lc6_23269				557	7lc6_23269	Unique_target	0.46	554	3	552	0	2	99.4614	2.17	99.8	0.99	184.7	1	0	7lc6_23269_rebuilt.pdb			7lc6_23269	Unique_target	0.46	554	3	552	0	2	99.5	2.17	99.8	0.99	184.7	1	0	7lc6_23269_rebuilt.pdb
			7n8i_24237				106	7n8i_24237	Unique_target	0.27	106	0	106	0	0	100	3.66	100	1	106	1	0	7n8i_24237_rebuilt.pdb			7n8i_24237	Unique_target	0.27	106	0	106	0	0	100	3.66	100	1	106	1	0	7n8i_24237_rebuilt.pdb
																										REBUILDING_ITER
[truncated: 7 more columns]

## Sheet: iter_2
key	Direct	Rebuilt		plddt>=70	total	%high-confidence
7lv9_23530	5.15464	0	7lv9_23530	5	97	5.15464
7msw_23970	9.44882	19.2126	7msw_23970	86	635	13.5433
7mlz_23914	42.8571	69.3878	7mlz_23914	124	196	63.2653
7m7b_23709	36.3636	67.4641	7m7b_23709	139	209	66.5072
7lx5_23566	38.2653	80.6122	7lx5_23566	137	196	69.898
7c2k_30275	95.0378	96.6559	7c2k_30275	663	927	71.521
7lci_23274	67.43	90.8397	7lci_23274	308	393	78.3715
7mjs_23883	95.4545	98.4848	7mjs_23883	115	132	87.1212
7eda_31062	92.515	95.2096	7eda_31062	295	334	88.3234
7ku7_23035	76.9517	71.3755	7ku7_23035	242	269	89.9628
7kzz_23093	86.121	90.0356	7kzz_23093	257	281	91.4591
7brm_30160	89.1051	95.3307	7brm_30160	236	257	91.8288
7bxt_30237	95.1456	92.233	7bxt_30237	97	103	94.1748
7l1k_23110	100	99.3289	7l1k_23110	143	149	95.9732
7rb9_24400	88.7097	99.4624	7rb9_24400	361	372	97.043
7l6u_23208	93.2476	93.8907	7l6u_23208	302	311	97.1061
7lvr_23541	98.1859	97.9592	7lvr_23541	429	441	97.2789
7me0_23786	99.7118	99.7118	7me0_23786	342	347	98.5591
7lsx_23508	96.7347	92.6531	7lsx_23508	242	245	98.7755
7mby_23750	93.2153	94.3953	7mby_23750	336	339	99.115
7ls5_23502	97.9424	98.7654	7ls5_23502	241	243	99.177
7ev9_31325	99.7382	100	7ev9_31325	379	382	99.2147
7m9c_23723	90.6615	90.6615	7m9c_23723	256	257	99.6109
7lc6_23269	99.8205	99.6409	7lc6_23269	557	557	100
7n8i_24237	100	100	7n8i_24237	106	106	100
								./get_summary.csh
superposition is direct superposition of entire alphafold model
			PASTE TO RIGHT NOT HERE				Total residues	PASTE TO RIGHT NOT HERE								% CA within 3 A of PDB										PASTE HERE
			DIRECT					DIRECT	SUPERPOSITION																	DIRECT	SUPERPOSITION
			7lv9_23530				97	7lv9_23530	Unique_target	1.32	5	92	3	0	2	5.15464	0.04	0	0	5	1	0	7lv9_23530_superposed.pdb			7lv9_23530	Unique_target	1.32	5	92	3	0	2	5.2	0.04	0	0	5	1	0	7lv9_23530_superposed.pdb
			7msw_23970				635	7msw_23970	Unique_target	1.56	60	575	4	6	50	9.44882	0.06	8.3	0.01	12	1	5	7msw_23970_superposed.pdb			7msw_23970	Unique_target	1.56	60	575	4	6	50	9.4	0.06	8.3	0.01	12	1	5	7msw_23970_superposed.pdb
			7mlz_23914				196	7mlz_23914	Unique_target	1.46	84	112	63	0	21	42.8571	0.29	83.3	0.36	5.2	1	0	7mlz_23914_superposed.pdb			7mlz_23914	Unique_target	1.46	84	112	63	0	21	42.9	0.29	83.3	0.36	5.2	1	0	7mlz_23914_superposed.pdb
			7m7b_23709				209	7m7b_23709	Unique_target	1.42	76	133	59	0	17	36.3636	0.26	86.8	0.32	12.7	1	0	7m7b_23709_superposed.pdb			7m7b_23709	Unique_target	1.42	76	133	59	0	17	36.4	0.26	86.8	0.32	12.7	1	0	7m7b_23709_superposed.pdb
			7lx5_23566				196	7lx5_23566	Unique_target	1.52	75	121	52	0	23	38.2653	0.25	78.7	0.3	6.2	1	0	7lx5_23566_superposed.pdb			7lx5_23566	Unique_target	1.52	75	121	52	0	23	38.3	0.25	78.7	0.3	6.2	1	0	7lx5_23566_superposed.pdb
			7c2k_30275				927	7c2k_30275	Unique_target	0.7	881	46	868	0	13	95.0378	1.36	99.1	0.94	73.4	1	0	7c2k_30275_superposed.pdb			7c2k_30275	Unique_target	0.7	881	46	868	0	13	95	1.36	99.1	0.94	73.4	1	0	7c2k_30275_superposed.pdb
			7lci_23274				393	7lci_23274	Unique_target	0.99	265	128	238	0	27	67.43	0.68	93.6	0.63	29.4	1	0	7lci_23274_superposed.pdb			7lci_23274	Unique_target	0.99	265	128	238	0	27	67.4	0.68	93.6	0.63	29.4	1	0	7lci_23274_superposed.pdb
			7mjs_23883				132	7mjs_23883	Unique_target	0.69	126	6	125	0	1	95.4545	1.37	100	0.95	63	1	0	7mjs_23883_superposed.pdb			7mjs_23883	Unique_target	0.69	126	6	125	0	1	95.5	1.37	100	0.95	63	1	0	7mjs_23883_superposed.pdb
			7eda_31062				334	7eda_31062	Unique_target	0.64	309	25	300	0	9	92.515	1.44	98.7	0.91	61.8	1	0	7eda_31062_superposed.pdb			7eda_31062	Unique_target	0.64	309	25	300	0	9	92.5	1.44	98.7	0.91	61.8	1	0	7eda_31062_superposed.pdb
			7ku7_23035				269	7ku7_23035	Unique_target	0.87	207	62	203	0	4	76.9517	0.89	100	0.77	41.4	1	0	7ku7_23035_superposed.pdb			7ku7_23035	Unique_target	0.87	207	62	203	0	4	77	0.89	100	0.77	41.4	1	0	7ku7_23035_superposed.pdb
			7kzz_23093				281	7kzz_23093	Unique_target	1.19	242	39	230	0	12	86.121	0.72	97.5	0.84	24.2	1	0	7kzz_23093_superposed.pdb			7kzz_23093	Unique_target	1.19	242	39	230	0	12	86.1	0.72	97.5	0.84	24.2	1	0	7kzz_23093_superposed.pdb
			7brm_30160				257	7brm_30160	Unique_target	0.86	229	28	227	0	2	89.1051	1.04	99.6	0.89	76.3	1	0	7brm_30160_superposed.pdb			7brm_30160	Unique_target	0.86	229	28	227	0	2	89.1	1.04	99.6	0.89	76.3	1	0	7brm_30160_superposed.pdb
			7bxt_30237				103	7bxt_30237	Unique_target	0.83	98	5	98	0	0	95.1456	1.15	100	0.95	98	1	0	7bxt_30237_superposed.pdb			7bxt_30237	Unique_target	0.83	98	5	98	0	0	95.1	1.15	100	0.95	98	1	0	7bxt_30237_superposed.pdb
			7l1k_23110				149	7l1k_23110	Unique_target	0.52	149	0	149	0	0	100	1.92	100	1	149	1	0	7l1k_23110_superposed.pdb			7l1k_23110	Unique_target	0.52	149	0	149	0	0	100	1.92	100	1	149	1	0	7l1k_23110_superposed.pdb
			7rb9_24400				372	7rb9_24400	Unique_target	1.05	330	42	321	0	9	88.7097	0.85	99.4	0.88	41.2	1	0	7rb9_24400_superposed.pdb			7rb9_24400	Unique_target	1.05	330	42	321	0	9	88.7	0.85	99.4	0.88	41.2	1	0	7rb9_24400_superposed.pdb
			7l6u_23208				311	7l6u_23208	Unique_target	0.71	290	21	282	0	8	93.2476	1.31	93.1	0.87	41.4	1	0	7l6u_23208_superposed.pdb			7l6u_23208	Unique_target	0.71	290	21	282	0	8	93.2	1.31	93.1	0.87	41.4	1	0	7l6u_23208_superposed.pdb
			7lvr_23541				441	7lvr_23541	Unique_target	0.5	433	8	429	0	4	98.1859	1.94	99.1	0.97	108.2	1	0	7lvr_23541_superposed.pdb			7lvr_23541	Unique_target	0.5	433	8	429	0	4	98.2	1.94	99.1	0.97	108.2	1	0	7lvr_23541_superposed.pdb
			7me0_23786				347	7me0_23786	Unique_target	0.3	346	1	346	0	0	99.7118	3.37	100	1	346	1	0	7me0_23786_superposed.pdb			7me0_23786	Unique_target	0.3	346	1	346	0	0	99.7	3.37	100	1	346	1	0	7me0_23786_superposed.pdb
			7lsx_23508				245	7lsx_23508	Unique_target	0.61	237	8	234	0	3	96.7347	1.59	99.6	0.96	118.5	1	0	7lsx_23508_superposed.pdb			7lsx_23508	Unique_target	0.61	237	8	234	0	3	96.7	1.59	99.6	0.96	118.5	1	0	7lsx_23508_superposed.pdb
			7mby_23750				339	7mby_23750	Unique_target	0.78	316	23	307	0	9	93.2153	1.2	98.7	0.92	79	1	0	7mby_23750_superposed.pdb			7mby_23750	Unique_target	0.78	316	23	307	0	9	93.2	1.2	98.7	0.92	79	1	0	7mby_23750_superposed.pdb
			7ls5_23502				243	7ls5_23502	Unique_target	0.39	238	5	235	0	3	97.9424	2.48	99.2	0.97	79.3	1	0	7ls5_23502_superposed.pdb			7ls5_23502	Unique_target	0.39	238	5	235	0	3	97.9	2.48	99.2	0.97	79.3	1	0	7ls5_23502_superposed.pdb
			7ev9_31325				382	7ev9_31325	Unique_target	0.44	381	1	380	0	1	99.7382	2.25	100	1	190.5	1	0	7ev9_31325_superposed.pdb			7ev9_31325	Unique_target	0.44	381	1	380	0	1	99.7	2.25	100	1	190.5	1	0	7ev9_31325_superposed.pdb
			7m9c_23723				257	7m9c_23723	Unique_target	1.11	233	24	227	0	6	90.6615	0.81	99.1	0.9	46.6	1	0	7m9c_23723_superposed.pdb			7m9c_23723	Unique_target	1.11	233	24	227	0	6	90.7	0.81	99.1	0.9	46.6	1	0	7m9c_23723_superposed.pdb
			7lc6_23269				557	7lc6_23269	Unique_target	0.44	556	1	555	0	1	99.8205	2.25	99.8	1	278	1	0	7lc6_23269_superposed.pdb			7lc6_23269	Unique_target	0.44	556	1	555	0	1	99.8	2.25	99.8	1	278	1	0	7lc6_23269_superposed.pdb
			7n8i_24237				106	7n8i_24237	Unique_target	0.27	106	0	106	0	0	100	3.74	100	1	106	1	0	7n8i_24237_superposed.pdb			7n8i_24237	Unique_target	0.27	106	0	106	0	0	100	3.74	100	1	106	1	0	7n8i_24237_superposed.pdb
			DOCKING					DOCKING																		DOCKING
			7lv9_23530				97	7lv9_23530	0	0	0	0	0	0	0	0	0	0	0	0	0	0	0			7lv9_23530
			7msw_23970				635	7msw_23970	Unique_target	0.94	53	31	33	2	18	8.34646	0.09	66	0.06	17.7	6	2	7msw_23970_docked.pdb			7msw_23970	Unique_target	0.94	53	31	33	2	18	8.3	0.09	66	0.06	17.7	6	2	7msw_23970_docked.pdb
			7mlz_23914				196	7mlz_23914	Unique_target	1.13	119	41	106	0	13	60.7143	0.54	92.4	0.56	9.2	3	0	7mlz_23914_docked.pdb			7mlz_23914	Unique_target	1.13	119	41	106	0	13	60.7	0.54	92.4	0.56	9.2	3	0	7mlz_23914_docked.pdb
			7m7b_23709				209	7m7b_23709	Unique_target	0.55	121	2	119	0	2	57.8947	1.06	100	0.58	40.3	3	0	7m7b_23709_docked.pdb			7m7b_23709	Unique_target	0.55	121	2	119	0	2	57.9	1.06	100	0.58	40.3	3	0	7m7b_23709_docked.pdb
			7lx5_23566				196	7lx5_23566	Unique_target	0.76	136	24	130	0	6	69.3878	0.92	98.5	0.68	27.2	5	0	7lx5_23566_docked.pdb			7lx5_23566	Unique_target	0.76	136	24	130	0	6	69.4	0.92	98.5	0.68	27.2	5	0	7lx5_23566_docked.pdb
			7c2k_30275				927	7c2k_30275	Unique_target	0.55	855	12	844	0	11	92.233	1.67	99.2	0.91	85.5	7	0	7c2k_30275_docked.pdb			7c2k_30275	Unique_target	0.55	855	12	844	0	11	92.2	1.67	99.2	0.91	85.5	7	0	7c2k_30275_docked.pdb
			7lci_23274				393	7lci_23274	Unique_target	0.69	320	18	310	0	10	81.4249	1.18	98.8	0.8	32	6	0	7lci_23274_docked.pdb			7lci_23274	Unique_target	0.69	320	18	310	0	10	81.4	1.18	98.8	0.8	32	6	0	7lci_23274_docked.pdb
			7mjs_23883				132	7mjs_23883	Unique_target	0.68	126	4	125	0	1	95.4545	1.41	100	0.95	63	1	0	7mjs_23883_docked.pdb			7mjs_23883	Unique_target	0.68	126	4	125	0	1	95.5	1.41	100	0.95	63	1	0	7mjs_23883_docked.pdb
			7eda_31062				334	7eda_31062	Unique_target	0.57	287	11	282	0	5	85.9281	1.52	99.7	0.86	57.4	3	0	7eda_31062_docked.pdb			7eda_31062	Unique_target	0.57	287	11	282	0	5	85.9	1.52	99.7	0.86	57.4	3	0	7eda_31062_docked.pdb
			7ku7_23035				269	7ku7_23035	Unique_target	1.19	192	55	183	0	9	71.3755	0.6	96.9	0.69	24	3	0	7ku7_23035_docked.pdb			7ku7_23035	Unique_target	1.19	192	55	183	0	9	71.4	0.6	96.9	0.69	24	3	0	7ku7_23035_docked.pdb
			7kzz_23093				281	7kzz_23093	Unique_target	0.78	241	38	231	0	10	85.7651	1.1	97.5	0.84	40.2	1	0	7kzz_23093_docked.pdb			7kzz_23093	Unique_target	0.78	241	38	231	0	10	85.8	1.1	97.5	0.84	40.2	1	0	7kzz_23093_docked.pdb
			7brm_30160				257	7brm_30160	Unique_target	0.6	216	27	212	0	4	84.0467	1.4	99.1	0.83	54	1	0	7brm_30160_docked.pdb			7brm_30160	Unique_target	0.6	216	27	212	0	4	84	1.4	99.1	0.83	54	1	0	7brm_30160_docked.pdb
			7bxt_30237				103	7bxt_30237	Unique_target	0.84	98	0	98	0	0	95.1456	1.14	100	0.95	98	1	0	7bxt_30237_docked.pdb			7bxt_30237	Unique_target	0.84	98	0	98	0	0	95.1	1.14	100	0.95	98	1	0	7bxt_30237_docked.pdb
			7l1k_23110				149	7l1k_23110	Unique_target	0.53	149	0	149	0	0	100	1.9	100	1	149	1	0	7l1k_23110_docked.pdb			7l1k_23110	Unique_target	0.53	149	0	149	0	0	100	1.9	100	1	149	1	0	7l1k_23110_docked.pdb
			7rb9_24400				372	7rb9_24400	Unique_target	1.13	337	25	329	0	8	90.5914	0.8	99.7	0.9	37.4	2	0	7rb9_24400_docked.pdb			7rb9_24400	Unique_target	1.13	337	25	329	0	8	90.6	0.8	99.7	0.9	37.4	2	0	7rb9_24400_docked.pdb
			7l6u_23208				311	7l6u_23208	Unique_target	0.5	291	17	284	0	7	93.5691	1.87	93.1	0.87	48.5	1	0	7l6u_23208_docked.pdb			7l6u_23208	Unique_target	0.5	291	17	284	0	7	93.6	1.87	93.1	0.87	48.5	1	0	7l6u_23208_docked.pdb
			7lvr_23541				441	7lvr_23541	Unique_target	0.51	431	3	428	0	3	97.7324	1.93	99.3	0.97	107.8	2	0	7lvr_23541_docked.pdb			7lvr_23541	Unique_target	0.51	431	3	428	0	3	97.7	1.93	99.3	0.97	107.8	2	0	7lvr_23541_docked.pdb
			7me0_23786				347	7me0_23786	Unique_target	0.27	346	0	346	0	0	99.7118	3.69	100	1	346	1	0	7me0_23786_docked.pdb			7me0_23786	Unique_target	0.27	346	0	346	0	0	99.7	3.69	100	1	346	1	0	7me0_23786_docked.pdb
			7lsx_23508				245	7lsx_23508	Unique_target	0.61	238	6	234	0	4	97.1429	1.59	99.6	0.97	119	1	0	7lsx_23508_docked.pdb			7lsx_23508	Unique_target	0.61	238	6	234	0	4	97.1	1.59	99.6	0.97	119	1	0	7lsx_23508_docked.pdb
			7mby_23750				339	7mby_23750	Unique_target	0.66	309	27	302	0	7	91.1504	1.39	99.4	0.91	61.8	1	0	7mby_23750_docked.pdb			7mby_23750	Unique_target	0.66	309	27	302	0	7	91.2	1.39	99.4	0.91	61.8	1	0	7mby_23750_docked.pdb
			7ls5_23502				243	7ls5_23502	Unique_target	0.36	235	3	234	0	1	96.7078	2.68	100	0.97	117.5	1	0	7ls5_23502_docked.pdb			7ls5_23502	Unique_target	0.36	235	3	234	0	1	96.7	2.68	100	0.97	117.5	1	0	7ls5_23502_docked.pdb
			7ev9_31325				382	7ev9_31325	Unique_target	0.35	382	0	382	0	0	100	2.83	100	1	382	1	0	7ev9_31325_docked.pdb			7ev9_31325	Unique_target	0.35	382	0	382	0	0	100	2.83	100	1	382	1	0	7ev9_31325_docked.pdb
			7m9c_23723				257	7m9c_23723	Unique_target	1.18	231	25	224	0	7	89.8833	0.76	99.1	0.89	46.2	1	0	7m9c_23723_docked.pdb			7m9c_23723	Unique_target	1.18	231	25	224	0	7	89.9	0.76	99.1	0.89	46.2	1	0	7m9c_23723_docked.pdb
			7lc6_23269				557	7lc6_23269	Unique_target	0.45	556	1	555	0	1	99.8205	2.21	99.8	1	278	1	0	7lc6_23269_docked.pdb			7lc6_23269	Unique_target	0.45	556	1	555	0	1	99.8	2.21	99.8	1	278	1	0	7lc6_23269_docked.pdb
			7n8i_24237				106	7n8i_24237	Unique_target	0.28	106	0	106	0	0	100	3.61	100	1	106	1	0	7n8i_24237_docked.pdb			7n8i_24237	Unique_target	0.28	106	0	106	0	0	100	3.61	100	1	106	1	0	7n8i_24237_docked.pdb
			DOCKING					DOCKING	AND	MORPHING	FULL	MODEL														DOCKING	AND	MORPHING	FULL	MODEL
			7lv9_23530				97	7lv9_23530	0	0	0	0	0	0	0	0	0	0	0	0	0	0	0			7lv9_23530
			7msw_23970				635	7msw_23970	Unique_target	1.52	60	575	4	8	48	9.44882	0.06	11.7	0.01	10	55	6	7msw_23970_morphed.pdb			7msw_23970	Unique_target	1.52	60	575	4	8	48	9.4	0.06	11.7	0.01	10	55	6	7msw_23970_morphed.pdb
			7mlz_23914				196	7mlz_23914	Unique_target	1.16	126	70	108	0	18	64.2857	0.55	90.5	0.58	9.7	1	0	7mlz_23914_morphed.pdb			7mlz_23914	Unique_target	1.16	126	70	108	0	18	64.3	0.55	90.5	0.58	9.7	1	0	7mlz_23914_morphed.pdb
			7m7b_23709				209	7m7b_23709	Unique_target	0.7	133	76	126	0	7	63.6364	0.91	98.5	0.63	66.5	1	2	7m7b_23709_morphed.pdb			7m7b_23709	Unique_target	0.7	133	76	126	0	7	63.6	0.91	98.5	0.63	66.5	1	2	7m7b_23709_morphed.pdb
			7lx5_23566				196	7lx5_23566	Unique_target	0.85	149	47	139	2	8	76.0204	0.9	95.3	0.72	21.3	1	2	7lx5_23566_morphed.pdb			7lx5_23566	Unique_target	0.85	149	47	139	2	8	76	0.9	95.3	0.72	21.3	1	2	7lx5_23566_morphed.pdb
			7c2k_30275				927	7c2k_30275	Unique_target	0.59	879	48	866	0	13	94.822	1.62	99	0.94	79.9	1	0	7c2k_30275_morphed.pdb			7c2k_30275	Unique_target	0.59	879	48	866	0	13	94.8	1.62	99	0.94	79.9	1	0	7c2k_30275_morphed.pdb
			7lci_23274				393	7lci_23274	Unique_target	0.81	348	45	336	0	12	88.5496	1.09	98	0.87	34.8	1	0	7lci_23274_morphed.pdb			7lci_23274	Unique_target	0.81	348	45	336	0	12	88.5	1.09	98	0.87	34.8	1	0	7lci_23274_morphed.pdb
			7mjs_23883				132	7mjs_23883	Unique_target	0.68	126	6	125	0	1	95.4545	1.41	100	0.95	63	1	0	7mjs_23883_morphed.pdb			7mjs_23883	Unique_target	0.68	126	6	125	0	1	95.5	1.41	100	0.95	63	1	0	7mjs_23883_morphed.pdb
			7eda_31062				334	7eda_31062	Unique_target	0.62	306	28	299	0	7	91.6168	1.47	99	0.91	61.2	1	0	7eda_31062_morphed.pdb			7eda_31062	Unique_target	0.62	306	28	299	0	7	91.6	1.47	99	0.91	61.2	1	0	7eda_31062_morphed.pdb
			7ku7_23035				269	7ku7_23035	Unique_target	1.19	196	73	186	0	10	72.8625	0.61	96.9	0.71	24.5	1	0	7ku7_23035_morphed.pdb			7ku7_23035	Unique_target	1.19	196	73	186	0	10	72.9	0.61	96.9	0.71	24.5	1	0	7ku7_23035_morphed.pdb
			7kzz_23093				281	7kzz_23093	Unique_target	0.84	246	35	235	0	11	87.5445	1.04	96.7	0.85	49.2	1	0	7kzz_23093_morphed.pdb			7kzz_23093	Unique_target	0.84	246	35	235	0	11	87.5	1.04	96.7	0.85	49.2	1	0	7kzz_23093_morphed.pdb
			7brm_30160				257	7brm_30160	Unique_target	0.62	221	36	216	0	5	85.9922	1.38	98.6	0.85	55.2	1	0	7brm_30160_morphed.pdb			7brm_30160	Unique_target	0.62	221	36	216	0	5	86	1.38	98.6	0.85	55.2	1	0	7brm_30160_morphed.pdb
			7bxt_30237				103	7bxt_30237	Unique_target	0.82	98	5	98	0	0	95.1456	1.16	100	0.95	98	1	0	7bxt_30237_morphed.pdb			7bxt_30237	Unique_target	0.82	98	5	98	0	0	95.1	1.16	100	0.95	98	1	0	7bxt_30237_morphed.pdb
			7l1k_23110				149	7l1k_23110	Unique_target	0.53	149	0	149	0	0	100	1.9	100	1	149	1	0	7l1k_23110_morphed.pdb			7l1k_23110	Unique_target	0.53	149	0	149	0	0	100	1.9	100	1	149	1	0	7l1k_23110_morphed.pdb
			7rb9_24400				372	7rb9_24400	Unique_target	1.13	339	33	330	0	9	91.129	0.81	99.4	0.91	37.7	1	0	7rb9_24400_morphed.pdb			7rb9_24400	Unique_target	1.13	339	33	330	0	9	91.1	0.81	99.4	0.91	37.7	1	0	7rb9_24400_morphed.pdb
			7l6u_23208				311	7l6u_23208	Unique_target	0.51	292	19	284	0	8	93.8907	1.84	92.8	0.87	48.7	1	0	7l6u_23208_morphed.pdb			7l6u_23208	Unique_target	0.51	292	19	284	0	8	93.9	1.84	92.8	0.87	48.7	1	0	7l6u_23208_morphed.pdb
			7lvr_23541				441	7lvr_23541	Unique_target	0.51	433	8	429	0	4	98.1859	1.92	99.1	0.97	108.2	1	0	7lvr_23541_morphed.pdb			7lvr_23541	Unique_target	0.51	433	8	429	0	4	98.2	1.92	99.1	0.97	108.2	1	0	7lvr_23541_morphed.pdb
			7me0_23786				347	7me0_23786	Unique_target	0.27	346	1	346	0	0	99.7118	3.63	100	1	346	1	0	7me0_23786_morphed.pdb			7me0_23786	Unique_target	0.27	346	1	346	0	0	99.7	3.63	100	1	346	1	0	7me0_23786_morphed.pdb
			7lsx_23508				245	7lsx_23508	Unique_target	0.61	238	7	234	0	4	97.1429	1.59	99.6	0.97	119	1	0	7lsx_23508_morphed.pdb			7lsx_23508	Unique_target	0.61	238	7	234	0	4	97.1	1.59	99.6	0.97	119	1	0	7lsx_23508_morphed.pdb
			7mby_23750				339	7mby_23750	Unique_target	0.66	310	29	303	0	7	91.4454	1.38	99	0.91	62	1	0	7mby_23750_morphed.pdb			7mby_23750	Unique_target	0.66	310	29	303	0	7	91.4	1.38	99	0.91	62	1	0	7mby_23750_morphed.pdb
			7ls5_23502				243	7ls5_23502	Unique_target	0.39	238	5	235	0	3	97.9424	2.5	99.2	0.97	79.3	1	0	7ls5_23502_morphed.pdb			7ls5_23502	Unique_target	0.39	238	5	235	0	3	97.9	2.5	99.2	0.97	79.3	1	0	7ls5_23502_morphed.pdb
			7ev9_31325				382	7ev9_31325	Unique_target	0.34	381	1	380	0	1	99.7382	2.96	100	1	190.5	1	0	7ev9_31325_morphed.pdb			7ev9_31325	Unique_target	0.34	381	1	380	0	1	99.7	2.96	100	1	190.5	1	0	7ev9_31325_morphed.pdb
			7m9c_23723				257	7m9c_23723	Unique_target	1.18	231	26	224	0	7	89.8833	0.76	99.1	0.89	46.2	1	0	7m9c_23723_morphed.pdb			7m9c_23723	Unique_target	1.18	231	26	224	0	7	89.9	0.76	99.1	0.89	46.2	1	0	7m9c_23723_morphed.pdb
			7lc6_23269				557	7lc6_23269	Unique_target	0.45	556	1	555	0	1	99.8205	2.22	99.8	1	278	1	0	7lc6_23269_morphed.pdb			7lc6_23269	Unique_target	0.45	556	1	555	0	1	99.8	2.22	99.8	1	278	1	0	7lc6_23269_morphed.pdb
			7n8i_24237				106	7n8i_24237	Unique_target	0.28	106	0	106	0	0	100	3.61	100	1	106	1	0	7n8i_24237_morphed.pdb			7n8i_24237	Unique_target	0.28	106	0	106	0	0	100	3.61	100	1	106	1	0	7n8i_24237_morphed.pdb
			REFINEMENT					REFINEMENT																		REFINEMENT
			7lv9_23530				97	7lv9_23530	0	0	0	0	0	0	0	0	0	0	0	0	0	0	0			7lv9_23530
			7msw_23970				635	7msw_23970	Unique_target	1.57	61	574	7	6	48	9.6063	0.06	6.6	0.01	10.2	42	8	7msw_23970_refine.pdb			7msw_23970	Unique_target	1.57	61	574	7	6	48	9.6	0.06	6.6	0.01	10.2	42	8	7msw_23970_refine.pdb	Unique_target	1.52	123	512	27	11	85	19.4
			7mlz_23914				196	7mlz_23914	Unique_target	1.06	130	66	111	0	19	66.3265	0.63	87.7	0.58	8.7	1	0	7mlz_23914_refine.pdb			7mlz_23914	Unique_target	1.06	130	66	111	0	19	66.3	0.63	87.7	0.58	8.7	1	0	7mlz_23914_refine.pdb	Unique_target	1.3	134	62	102	6	26	68.4
			7m7b_23709				209	7m7b_23709	Unique_target	0.63	134	75	125	3	6	64.1148	1.02	97.8	0.63	44.7	1	2	7m7b_23709_refine.pdb			7m7b_23709	Unique_target	0.63	134	75	125	3	6	64.1	1.02	97.8	0.63	44.7	1	2	7m7b_23709_refine.pdb	Unique_target	1.03	125	84	96	5	24	59.8
			7lx5_23566				196	7lx5_23566	Unique_target	0.7	151	45	142	2	7	77.0408	1.1	95.4	0.73	25.2	1	2	7lx5_23566_refine.pdb			7lx5_23566	Unique_target	0.7	151	45	142	2	7	77	1.1	95.4	0.73	25.2	1	2	7lx5_23566_refine.pdb	Unique_target	0.98	145	51	122	2	21	74
			7c2k_30275				927	7c2k_30275	Unique_target	0.41	886	41	876	0	10	95.5771	2.31	99.2	0.95	98.4	1	0	7c2k_30275_refine.pdb			7c2k_30275	Unique_target	0.41	886	41	876	0	10	95.6	2.31	99.2	0.95	98.4	1	0	7c2k_30275_refine.pdb	Unique_target	0.48	889	38	873	0	16	95.9
			7lci_23274				393	7lci_23274	Unique_target	0.73	347	46	336	0	11	88.2952	1.21	98.8	0.87	38.6	1	0	7lci_23274_refine.pdb			7lci_23274	Unique_target	0.73	347	46	336	0	11	88.3	1.21	98.8	0.87	38.6	1	0	7lci_23274_refine.pdb	Unique_target	0.78	356	37	336	0	20	90.6
			7mjs_23883				132	7mjs_23883	Unique_target	0.49	126	6	124	0	2	95.4545	1.95	100	0.95	42	1	0	7mjs_23883_refine.pdb			7mjs_23883	Unique_target	0.49	126	6	124	0	2	95.5	1.95	100	0.95	42	1	0	7mjs_23883_refine.pdb	Unique_target	0.75	118	14	109	0	9	89.4
			7eda_31062				334	7eda_31062	Unique_target	0.58	310	24	304	0	6	92.8144	1.6	98.7	0.92	62	1	0	7eda_31062_refine.pdb			7eda_31062	Unique_target	0.58	310	24	304	0	6	92.8	1.6	98.7	0.92	62	1	0	7eda_31062_refine.pdb	Unique_target	0.76	283	51	257	0	26	84.7
			7ku7_23035				269	7ku7_23035	Unique_target	1.16	197	72	188	0	9	73.2342	0.63	98	0.72	28.1	1	0	7ku7_23035_refine.pdb			7ku7_23035	Unique_target	1.16	197	72	188	0	9	73.2	0.63	98	0.72	28.1	1	0	7ku7_23035_refine.pdb	Unique_target	1.29	174	95	156	0	18	64.7
			7kzz_23093				281	7kzz_23093	Unique_target	0.74	246	35	235	0	11	87.5445	1.18	97.2	0.85	49.2	1	0	7kzz_23093_refine.pdb			7kzz_23093	Unique_target	0.74	246	35	235	0	11	87.5	1.18	97.2	0.85	49.2	1	0	7kzz_23093_refine.pdb	Unique_target	1.06	225	56	198	0	27	80.1
			7brm_30160				257	7brm_30160	Unique_target	0.57	227	30	223	0	4	88.3268	1.56	99.1	0.88	56.8	1	0	7brm_30160_refine.pdb			7brm_30160	Unique_target	0.57	227	30	223	0	4	88.3	1.56	99.1	0.88	56.8	1	0	7brm_30160_refine.pdb	Unique_target	0.93	203	54	185	0	18	79
			7bxt_30237				103	7bxt_30237	Unique_target	0.67	98	5	98	0	0	95.1456	1.42	100	0.95	98	1	0	7bxt_30237_refine.pdb			7bxt_30237	Unique_target	0.67	98	5	98	0	0	95.1	1.42	100	0.95	98	1	0	7bxt_30237_refine.pdb	Unique_target	1.36	58	45	40	2	16	56.3
			7l1k_23110				149	7l1k_23110	Unique_target	0.45	148	1	147	0	1	99.3289	2.23	100	0.99	74	1	0	7l1k_23110_refine.pdb			7l1k_23110	Unique_target	0.45	148	1	147	0	1	99.3	2.23	100	0.99	74	1	0	7l1k_23110_refine.pdb	Unique_target	0.58	142	7	140	0	2	95.3
			7rb9_24400				372	7rb9_24400	Unique_target	0.84	355	17	350	0	5	95.4301	1.13	99.4	0.95	59.2	1	0	7rb9_24400_refine.pdb			7rb9_24400	Unique_target	0.84	355	17	350	0	5	95.4	1.13	99.4	0.95	59.2	1	0	7rb9_24400_refine.pdb	Unique_target	0.87	351	21	343	0	8	94.4
			7l6u_23208				311	7l6u_23208	Unique_target	0.46	293	18	284	0	9	94.2122	2.06	92.5	0.87	48.8	1	0	7l6u_23208_refine.pdb			7l6u_23208	Unique_target	0.46	293	18	284	0	9	94.2	2.06	92.5	0.87	48.8	1	0	7l6u_23208_refine.pdb	Unique_target	0.68	288	23	276	0	12	92.6
			7lvr_23541				441	7lvr_23541	Unique_target	0.45	433	8	429	0	4	98.1859	2.16	99.1	0.97	108.2	1	0	7lvr_23541_refine.pdb			7lvr_23541	Unique_target	0.45	433	8	429	0	4	98.2	2.16	99.1	0.97	108.2	1	0	7lvr_23541_refine.pdb	Unique_target	0.69	403	38	385	0	18	91.4
			7me0_23786				347	7me0_23786	Unique_target	0.22	346	1	346	0	0	99.7118	4.63	100	1	346	1	0	7me0_23786_refine.pdb			7me0_23786	Unique_target	0.22	346	1	346	0	0	99.7	4.63	100	1	346	1	0	7me0_23786_refine.pdb	Unique_target	0.46	337	10	333	0	4	97.1
			7lsx_23508				245	7lsx_23508	Unique_target	0.56	239	6	236	0	3	97.551	1.75	99.6	0.97	239	1	0	7lsx_23508_refine.pdb			7lsx_23508	Unique_target	0.56	239	6	236	0	3	97.6	1.75	99.6	0.97	239	1	0	7lsx_23508_refine.pdb	Unique_target	0.92	225	20	216	0	9	91.8
			7mby_23750				339	7mby_23750	Unique_target	0.59	318	21	312	0	6	93.8053	1.6	99.1	0.93	79.5	1	0	7mby_23750_refine.pdb			7mby_23750	Unique_target	0.59	318	21	312	0	6	93.8	1.6	99.1	0.93	79.5	1	0	7mby_23750_refine.pdb	Unique_target	0.74	297	42	283	0	14	87.6
			7ls5_23502				243	7ls5_23502	Unique_target	0.35	238	5	235	0	3	97.9424	2.77	99.2	0.97	79.3	1	0	7ls5_23502_refine.pdb			7ls5_23502	Unique_target	0.35	238	5	235	0	3	97.9	2.77	99.2	0.97	79.3	1	0	7ls5_23502_refine.pdb	Unique_target	0.61	227	16	220	0	7	93.4
			7ev9_31325				382	7ev9_31325	Unique_target	0.29	382	0	382	0	0	100	3.43	100	1	382	1	0	7ev9_31325_refine.pdb			7ev9_31325	Unique_target	0.29	382	0	382	0	0	100	3.43	100	1	382	1	0	7ev9_31325_refine.pdb	Unique_target	0.55	371	11	362	0	9	97.1
			7m9c_23723				257	7m9c_23723	Unique_target	1	234	23	228	0	6	91.0506	0.91	99.1	0.9	46.8	1	0	7m9c_23723_refine.pdb			7m9c_23723	Unique_target	1	234	23	228	0	6	91.1	0.91	99.1	0.9	46.8	1	0	7m9c_23723_refine.pdb	Unique_target	1.38	198	59	170	0	28	77
			7lc6_23269				557	7lc6_23269	Unique_target	0.43	555	2	554	0	1	99.6409	2.32	99.8	0.99	277.5	1	0	7lc6_23269_refine.pdb			7lc6_23269	Unique_target	0.43	555	2	554	0	1	99.6	2.32	99.8	0.99	277.5	1	0	7lc6_23269_refine.pdb	Unique_target	0.88	505	52	477	0	28	90.7
			7n8i_24237				106	7n8i_24237	Unique_target	0.24	106	0	106	0	0	100	4.14	100	1	106	1	0	7n8i_24237_refine.pdb			7n8i_24237	Unique_target	0.24	106	0	106	0	0	100	4.14	100	1	106	1	0	7n8i_24237_refine.pdb	Unique_target	0.41	106	0	106	0	0	100
			ITERATIVE					ITERATIVE	RESOLUTION	REFINEMENT																ITERATIVE	RESOLUTION	REFINEMENT
			7lv9_23530				97	7lv9_23530	0	0	0	0	0	0	0	0	0	0	0	0	0	0	0			7lv9_23530
			7msw_23970				635	7msw_23970	Unique_target	1.52	123	512	27	11	85	19.3701	0.13	7.3	0.01	7.7	42	11	7msw_23970_iter_res_refine.pdb			7msw_23970	Unique_target	1.52	123	512	27	11	85	19.4	0.13	7.3	0.01	7.7	42	11	7msw_23970_iter_res_refine.pdb
			7mlz_23914				196	7mlz_23914	Unique_target	1.3	134	62	102	6	26	68.3673	0.52	84.3	0.58	7.1	1	5	7mlz_23914_iter_res_refine.pdb			7mlz_23914	Unique_target	1.3	134	62	102	6	26	68.4	0.52	84.3	0.58	7.1	1	5	7mlz_23914_iter_res_refine.pdb
			7m7b_23709				209	7m7b_23709	Unique_target	1.03	125	84	96	5	24	59.8086	0.58	76.8	0.46	9.6	1	3	7m7b_23709_iter_res_refine.pdb			7m7b_23709	Unique_target	1.03	125	84	96	5	24	59.8	0.58	76.8	0.46	9.6	1	3	7m7b_23709_iter_res_refine.pdb
			7lx5_23566				196	7lx5_23566	Unique_target	0.98	145	51	122	2	21	73.9796	0.75	91	0.67	12.1	1	3	7lx5_23566_iter_res_refine.pdb			7lx5_23566	Unique_target	0.98	145	51	122	2	21	74	0.75	91	0.67	12.1	1	3	7lx5_23566_iter_res_refine.pdb
			7c2k_30275				927	7c2k_30275	Unique_target	0.48	889	38	873	0	16	95.9008	1.98	98.2	0.94	74.1	1	2	7c2k_30275_iter_res_refine.pdb			7c2k_30275	Unique_target	0.48	889	38	873	0	16	95.9	1.98	98.2	0.94	74.1	1	2	7c2k_30275_iter_res_refine.pdb
			7lci_23274				393	7lci_23274	Unique_target	0.78	356	37	336	0	20	90.5852	1.17	97.5	0.88	29.7	1	0	7lci_23274_iter_res_refine.pdb			7lci_23274	Unique_target	0.78	356	37	336	0	20	90.6	1.17	97.5	0.88	29.7	1	0	7lci_23274_iter_res_refine.pdb
			7mjs_23883				132	7mjs_23883	Unique_target	0.75	118	14	109	0	9	89.3939	1.19	90.7	0.81	23.6	1	0	7mjs_23883_iter_res_refine.pdb			7mjs_23883	Unique_target	0.75	118	14	109	0	9	89.4	1.19	90.7	0.81	23.6	1	0	7mjs_23883_iter_res_refine.pdb
			7eda_31062				334	7eda_31062	Unique_target	0.76	283	51	257	0	26	84.7305	1.12	91.2	0.77	17.7	1	2	7eda_31062_iter_res_refine.pdb			7eda_31062	Unique_target	0.76	283	51	257	0	26	84.7	1.12	91.2	0.77	17.7	1	2	7eda_31062_iter_res_refine.pdb
			7ku7_23035				269	7ku7_23035	Unique_target	1.29	174	95	156	0	18	64.684	0.5	91.4	0.59	13.4	1	0	7ku7_23035_iter_res_refine.pdb			7ku7_23035	Unique_target	1.29	174	95	156	0	18	64.7	0.5	91.4	0.59	13.4	1	0	7ku7_23035_iter_res_refine.pdb
			7kzz_23093				281	7kzz_23093	Unique_target	1.06	225	56	198	0	27	80.0712	0.76	90.7	0.73	12.5	1	0	7kzz_23093_iter_res_refine.pdb			7kzz_23093	Unique_target	1.06	225	56	198	0	27	80.1	0.76	90.7	0.73	12.5	1	0	7kzz_23093_iter_res_refine.pdb
			7brm_30160				257	7brm_30160	Unique_target	0.93	203	54	185	0	18	78.9883	0.85	91.6	0.72	15.6	1	0	7brm_30160_iter_res_refine.pdb			7brm_30160	Unique_target	0.93	203	54	185	0	18	79	0.85	91.6	0.72	15.6	1	0	7brm_30160_iter_res_refine.pdb
			7bxt_30237				103	7bxt_30237	Unique_target	1.36	58	45	40	2	16	56.3107	0.41	74.1	0.42	7.2	1	2	7bxt_30237_iter_res_refine.pdb			7bxt_30237	Unique_target	1.36	58	45	40	2	16	56.3	0.41	74.1	0.42	7.2	1	2	7bxt_30237_iter_res_refine.pdb
			7l1k_23110				149	7l1k_23110	Unique_target	0.58	142	7	140	0	2	95.302	1.63	99.3	0.95	47.3	1	0	7l1k_23110_iter_res_refine.pdb			7l1k_23110	Unique_target	0.58	142	7	140	0	2	95.3	1.63	99.3	0.95	47.3	1	0	7l1k_23110_iter_res_refine.pdb
			7rb9_24400				372	7rb9_24400	Unique_target	0.87	351	21	343	0	8	94.3548	1.08	98.3	0.93	43.9	1	0	7rb9_24400_iter_res_refine.pdb			7rb9_24400	Unique_target	0.87	351	21	343	0	8	94.4	1.08	98.3	0.93	43.9	1	0	7rb9_24400_iter_res_refine.pdb
			7l6u_23208				311	7l6u_23208	Unique_target	0.68	288	23	276	0	12	92.6045	1.35	91.7	0.85	36	1	1	7l6u_23208_iter_res_refine.pdb			7l6u_23208	Unique_target	0.68	288	23	276	0	12	92.6	1.35	91.7	0.85	36	1	1	7l6u_23208_iter_res_refine.pdb
			7lvr_23541				441	7lvr_23541	Unique_target	0.69	403	38	385	0	18	91.3832	1.32	95.3	0.87	26.9	1	0	7lvr_23541_iter_res_refine.pdb			7lvr_23541	Unique_target	0.69	403	38	385	0	18	91.4	1.32	95.3	0.87	26.9	1	0	7lvr_23541_iter_res_refine.pdb
			7me0_23786				347	7me0_23786	Unique_target	0.46	337	10	333	0	4	97.1182	2.13	99.1	0.96	67.4	1	0	7me0_23786_iter_res_refine.pdb			7me0_23786	Unique_target	0.46	337	10	333	0	4	97.1	2.13	99.1	0.96	67.4	1	0	7me0_23786_iter_res_refine.pdb
			7lsx_23508				245	7lsx_23508	Unique_target	0.92	225	20	216	0	9	91.8367	1	98.2	0.9	28.1	1	0	7lsx_23508_iter_res_refine.pdb			7lsx_23508	Unique_target	0.92	225	20	216	0	9	91.8	1	98.2	0.9	28.1	1	0	7lsx_23508_iter_res_refine.pdb
			7mby_23750				339	7mby_23750	Unique_target	0.74	297	42	283	0	14	87.6106	1.19	96	0.84	37.1	1	0	7mby_23750_iter_res_refine.pdb			7mby_23750	Unique_target	0.74	297	42	283	0	14	87.6	1.19	96	0.84	37.1	1	0	7mby_23750_iter_res_refine.pdb
			7ls5_23502				243	7ls5_23502	Unique_target	0.61	227	16	220	0	7	93.4156	1.52	97.4	0.91	32.4	1	0	7ls5_23502_iter_res_refine.pdb			7ls5_23502	Unique_target	0.61	227	16	220	0	7	93.4	1.52	97.4	0.91	32.4	1	0	7ls5_23502_iter_res_refine.pdb
			7ev9_31325				382	7ev9_31325	Unique_target	0.55	371	11	362	0	9	97.1204	1.78	97	0.94	41.2	1	0	7ev9_31325_iter_res_refine.pdb			7ev9_31325	Unique_target	0.55	371	11	362	0	9	97.1	1.78	97	0.94	41.2	1	0	7ev9_31325_iter_res_refine.pdb
			7m9c_23723				257	7m9c_23723	Unique_target	1.38	198	59	170	0	28	77.0428	0.56	96.5	0.74	11	1	0	7m9c_23723_iter_res_refine.pdb			7m9c_23723	Unique_target	1.38	198	59	170	0	28	77	0.56	96.5	0.74	11	1	0	7m9c_23723_iter_res_refine.pdb
			7lc6_23269				557	7lc6_23269	Unique_target	0.88	505	52	477	0	28	90.6643	1.03	95.2	0.86	22	1	0	7lc6_23269_iter_res_refine.pdb			7lc6_23269	Unique_target	0.88	505	52	477	0	28	90.7	1.03	95.2	0.86	22	1	0	7lc6_23269_iter_res_refine.pdb
			7n8i_24237				106	7n8i_24237	Unique_target	0.41	106	0	106	0	0	100	2.44	100	1	106	1	0	7n8i_24237_iter_res_refine.pdb			7n8i_24237	Unique_target	0.41	106	0	106	0	0	100	2.44	100	1	106	1	0	7n8i_24237_iter_res_refine.pdb
			REBUILDING					REBUILDING																		REBUILDING
			7lv9_23530				97	7lv9_23530	Unique_target	0	0	97	0	0	0	0	0	0	0	0	1	0	7lv9_23530_rebuilt.pdb			7lv9_23530	Unique_target	0	0	97	0	0	0	0	0	0	0	0	1	0	7lv9_23530_rebuilt.pdb
			7msw_23970				635	7msw_23970	Unique_target	1.34	122	513	48	10	64	19.2126	0.14	31.1	0.06	8.7	34	11	7msw_23970_rebuilt.pdb			7msw_23970	Unique_target	1.34	122	513	48	10	64	19.2	0.14	31.1	0.06	8.7	34	11	7msw_23970_rebuilt.pdb
			7mlz_23914				196	7mlz_23914	Unique_target	1.31	136	60	107	2	27	69.3878	0.53	80.1	0.56	8.5	1	4	7mlz_23914_rebuilt.pdb			7mlz_23914	Unique_target	1.31	136	60	107	2	27	69.4	0.53	80.1	0.56	8.5	1	4	7mlz_23914_rebuilt.pdb
			7m7b_23709				209	7m7b_23709	Unique_target	0.78	141	68	129	3	9	67.4641	0.87	90.8	0.61	23.5	1	2	7m7b_23709_rebuilt.pdb			7m7b_23709	Unique_target	0.78	141	68	129	3	9	67.5	0.87	90.8	0.61	23.5	1	2	7m7b_23709_rebuilt.pdb
			7lx5_23566				196	7lx5_23566	Unique_target	0.76	158	38	145	2	11	80.6122	1.06	91.8	0.74	22.6	1	2	7lx5_23566_rebuilt.pdb			7lx5_23566	Unique_target	0.76	158	38	145	2	11	80.6	1.06	91.8	0.74	22.6	1	2	7lx5_23566_rebuilt.pdb
			7c2k_30275				927	7c2k_30275	Unique_target	0.38	896	31	885	0	11	96.6559	2.56	98.5	0.95	112	1	2	7c2k_30275_rebuilt.pdb			7c2k_30275	Unique_target	0.38	896	31	885	0	11	96.7	2.56	98.5	0.95	112	1	2	7c2k_30275_rebuilt.pdb
			7lci_23274				393	7lci_23274	Unique_target	0.72	357	36	341	0	16	90.8397	1.26	96.9	0.88	32.5	1	0	7lci_23274_rebuilt.pdb			7lci_23274	Unique_target	0.72	357	36	341	0	16	90.8	1.26	96.9	0.88	32.5	1	0	7lci_23274_rebuilt.pdb
			7mjs_23883				132	7mjs_23883	Unique_target	0.39	130	2	128	0	2	98.4848	2.54	98.5	0.97	130	1	0	7mjs_23883_rebuilt.pdb			7mjs_23883	Unique_target	0.39	130	2	128	0	2	98.5	2.54	98.5	0.97	130	1	0	7mjs_23883_rebuilt.pdb
			7eda_31062				334	7eda_31062	Unique_target	0.43	318	16	312	0	6	95.2096	2.23	98.4	0.94	79.5	1	0	7eda_31062_rebuilt.pdb			7eda_31062	Unique_target	0.43	318	16	312	0	6	95.2	2.23	98.4	0.94	79.5	1	0	7eda_31062_rebuilt.pdb
			7ku7_23035				269	7ku7_23035	Unique_target	1.21	192	77	183	0	9	71.3755	0.59	97.4	0.7	27.4	2	0	7ku7_23035_rebuilt.pdb			7ku7_23035	Unique_target	1.21	192	77	183	0	9	71.4	0.59	97.4	0.7	27.4	2	0	7ku7_23035_rebuilt.pdb
			7kzz_23093				281	7kzz_23093	Unique_target	0.76	253	28	245	0	8	90.0356	1.19	99.6	0.9	42.2	1	0	7kzz_23093_rebuilt.pdb			7kzz_23093	Unique_target	0.76	253	28	245	0	8	90	1.19	99.6	0.9	42.2	1	0	7kzz_23093_rebuilt.pdb
			7brm_30160				257	7brm_30160	Unique_target	0.64	245	12	240	0	5	95.3307	1.48	96.3	0.92	40.8	2	0	7brm_30160_rebuilt.pdb			7brm_30160	Unique_target	0.64	245	12	240	0	5	95.3	1.48	96.3	0.92	40.8	2	0	7brm_30160_rebuilt.pdb
			7bxt_30237				103	7bxt_30237	Unique_target	0.68	95	8	95	0	0	92.233	1.35	100	0.92	95	1	0	7bxt_30237_rebuilt.pdb			7bxt_30237	Unique_target	0.68	95	8	95	0	0	92.2	1.35	100	0.92	95	1	0	7bxt_30237_rebuilt.pdb
			7l1k_23110				149	7l1k_23110	Unique_target	0.45	148	1	147	0	1	99.3289	2.22	100	0.99	74	1	0	7l1k_23110_rebuilt.pdb			7l1k_23110	Unique_target	0.45	148	1	147	0	1	99.3	2.22	100	0.99	74	1	0	7l1k_23110_rebuilt.pdb
			7rb9_24400				372	7rb9_24400	Unique_target	0.66	370	2	370	0	0	99.4624	1.5	100	0.99	370	1	0	7rb9_24400_rebuilt.pdb			7rb9_24400	Unique_target	0.66	370	2	370	0	0	99.5	1.5	100	0.99	370	1	0	7rb9_24400_rebuilt.pdb
			7l6u_23208				311	7l6u_23208	Unique_target	0.49	292	19	283	0	9	93.8907	1.9	93.2	0.87	48.7	1	0	7l6u_23208_rebuilt.pdb			7l6u_23208	Unique_target	0.49	292	19	283	0	9	93.9	1.9	93.2	0.87	48.7	1	0	7l6u_23208_rebuilt.pdb
			7lvr_23541				441	7lvr_23541	Unique_target	0.47	432	9	427	0	5	97.9592	2.08	98.8	0.97	108	1	0	7lvr_23541_rebuilt.pdb			7lvr_23541	Unique_target	0.47	432	9	427	0	5	98	2.08	98.8	0.97	108	1	0	7lvr_23541_rebuilt.pdb
			7me0_23786				347	7me0_23786	Unique_target	0.22	346	1	346	0	0	99.7118	4.52	100	1	346	1	0	7me0_23786_rebuilt.pdb			7me0_23786	Unique_target	0.22	346	1	346	0	0	99.7	4.52	100	1	346	1	0	7me0_23786_rebuilt.pdb
			7lsx_23508				245	7lsx_23508	Unique_target	0.52	227	18	225	0	2	92.6531	1.77	100	0.93	113.5	2	0	7lsx_23508_rebuilt.pdb			7lsx_23508	Unique_target	0.52	227	18	225	0	2	92.7	1.77	100	0.93	113.5	2	0	7lsx_23508_rebuilt.pdb
			7mby_23750				339	7mby_23750	Unique_target	0.56	320	19	314	0	6	94.3953	1.7	98.8	0.93	320	2	0	7mby_23750_rebuilt.pdb			7mby_23750	Unique_target	0.56	320	19	314	0	6	94.4	1.7	98.8	0.93	320	2	0	7mby_23750_rebuilt.pdb
			7ls5_23502				243	7ls5_23502	Unique_target	0.38	240	3	239	0	1	98.7654	2.58	95.4	0.94	120	1	0	7ls5_23502_rebuilt.pdb			7ls5_23502	Unique_target	0.38	240	3	239	0	1	98.8	2.58	95.4	0.94	120	1	0	7ls5_23502_rebuilt.pdb
			7ev9_31325				382	7ev9_31325	Unique_target	0.27	382	0	382	0	0	100	3.65	100	1	382	1	0	7ev9_31325_rebuilt.pdb			7ev9_31325	Unique_target	0.27	382	0	382	0	0	100	3.65	100	1	382	1	0	7ev9_31325_rebuilt.pdb
			7m9c_23723				257	7m9c_23723	Unique_target	0.98	233	24	224	0	9	90.6615	0.93	97	0.88	38.8	1	0	7m9c_23723_rebuilt.pdb			7m9c_23723	Unique_target	0.98	233	24	224	0	9	90.7	0.93	97	0.88	38.8	1	0	7m9c_23723_rebuilt.pdb
			7lc6_23269				557	7lc6_23269	Unique_target	0.46	555	2	554	0	1	99.6409	2.18	99.8	0.99	277.5	1	0	7lc6_23269_rebuilt.pdb			7lc6_23269	Unique_target	0.46	555	2	554	0	1	99.6	2.18	99.8	0.99	277.5	1	0	7lc6_23269_rebuilt.pdb
			7n8i_24237				106	7n8i_24237	Unique_target	0.24	106	0	106	0	0	100	4.22	100	1	106	1	0	7n8i_24237_rebuilt.pdb			7n8i_24237	Unique_target	0.24	106	0	106	0	0	100	4.22	100	1	106	1	0	7n8i_24237_rebuilt.pdb
																										REBUILDING_ITER
[truncated: 7 more columns]

## Sheet: iter_3
key	Direct	Rebuilt		plddt>=70	total	%high-confidence
7lv9_23530	3.09278	0	7lv9_23530	5	97	5.15464
7msw_23970	15.4331	18.4252	7msw_23970	86	635	13.5433
7mlz_23914	74.4898	84.1837	7mlz_23914	124	196	63.2653
7m7b_23709	34.9282	72.7273	7m7b_23709	139	209	66.5072
7lx5_23566	37.2449	79.5918	7lx5_23566	137	196	69.898
7c2k_30275	96.6559	97.1953	7c2k_30275	663	927	71.521
7lci_23274	70.9924	90.5852	7lci_23274	308	393	78.3715
7mjs_23883	98.4848	98.4848	7mjs_23883	115	132	87.1212
7eda_31062	95.2096	96.1078	7eda_31062	295	334	88.3234
7ku7_23035	75.8364	73.9777	7ku7_23035	242	269	89.9628
7kzz_23093	89.6797	93.2384	7kzz_23093	257	281	91.4591
7brm_30160	89.8833	96.8872	7brm_30160	236	257	91.8288
7bxt_30237	95.1456	92.233	7bxt_30237	97	103	94.1748
7l1k_23110	100	99.3289	7l1k_23110	143	149	95.9732
7rb9_24400	95.4301	99.4624	7rb9_24400	361	372	97.043
7l6u_23208	93.5691	94.2122	7l6u_23208	302	311	97.1061
7lvr_23541	97.9592	97.7324	7lvr_23541	429	441	97.2789
7me0_23786	99.7118	99.7118	7me0_23786	342	347	98.5591
7lsx_23508	96.7347	95.9184	7lsx_23508	242	245	98.7755
7mby_23750	96.7552	93.5103	7mby_23750	336	339	99.115
7ls5_23502	97.5309	97.9424	7ls5_23502	241	243	99.177
7ev9_31325	99.7382	100	7ev9_31325	379	382	99.2147
7m9c_23723	90.6615	78.9883	7m9c_23723	256	257	99.6109
7lc6_23269	99.8205	99.6409	7lc6_23269	557	557	100
7n8i_24237	100	100	7n8i_24237	106	106	100
								./get_summary.csh
superposition is direct superposition of entire alphafold model
			PASTE TO RIGHT NOT HERE				Total residues	PASTE TO RIGHT NOT HERE								% CA within 3 A of PDB										PASTE HERE
			DIRECT					DIRECT	SUPERPOSITION																	DIRECT	SUPERPOSITION
			7lv9_23530				97	7lv9_23530	Unique_target	1.54	3	94	0	2	1	3.09278	0.02	0	0	3	1	0	7lv9_23530_superposed.pdb			7lv9_23530	Unique_target	1.54	3	94	0	2	1	3.1	0.02	0	0	3	1	0	7lv9_23530_superposed.pdb
			7msw_23970				635	7msw_23970	Unique_target	1.22	98	537	58	8	32	15.4331	0.13	62.2	0.1	12.2	1	5	7msw_23970_superposed.pdb			7msw_23970	Unique_target	1.22	98	537	58	8	32	15.4	0.13	62.2	0.1	12.2	1	5	7msw_23970_superposed.pdb
			7mlz_23914				196	7mlz_23914	Unique_target	1.22	146	50	128	0	18	74.4898	0.61	95.2	0.71	12.2	1	0	7mlz_23914_superposed.pdb			7mlz_23914	Unique_target	1.22	146	50	128	0	18	74.5	0.61	95.2	0.71	12.2	1	0	7mlz_23914_superposed.pdb
			7m7b_23709				209	7m7b_23709	Unique_target	1.49	73	136	57	0	16	34.9282	0.23	84.9	0.3	9.1	1	0	7m7b_23709_superposed.pdb			7m7b_23709	Unique_target	1.49	73	136	57	0	16	34.9	0.23	84.9	0.3	9.1	1	0	7m7b_23709_superposed.pdb
			7lx5_23566				196	7lx5_23566	Unique_target	1.45	73	123	51	0	22	37.2449	0.26	78.1	0.29	9.1	1	0	7lx5_23566_superposed.pdb			7lx5_23566	Unique_target	1.45	73	123	51	0	22	37.2	0.26	78.1	0.29	9.1	1	0	7lx5_23566_superposed.pdb
			7c2k_30275				927	7c2k_30275	Unique_target	0.57	896	31	887	0	9	96.6559	1.71	99	0.96	112	1	0	7c2k_30275_superposed.pdb			7c2k_30275	Unique_target	0.57	896	31	887	0	9	96.7	1.71	99	0.96	112	1	0	7c2k_30275_superposed.pdb
			7lci_23274				393	7lci_23274	Unique_target	0.99	279	114	259	0	20	70.9924	0.72	95	0.67	31	1	0	7lci_23274_superposed.pdb			7lci_23274	Unique_target	0.99	279	114	259	0	20	71	0.72	95	0.67	31	1	0	7lci_23274_superposed.pdb
			7mjs_23883				132	7mjs_23883	Unique_target	0.43	130	2	130	0	0	98.4848	2.28	100	0.98	130	1	0	7mjs_23883_superposed.pdb			7mjs_23883	Unique_target	0.43	130	2	130	0	0	98.5	2.28	100	0.98	130	1	0	7mjs_23883_superposed.pdb
			7eda_31062				334	7eda_31062	Unique_target	0.54	318	16	313	0	5	95.2096	1.76	98.7	0.94	53	1	0	7eda_31062_superposed.pdb			7eda_31062	Unique_target	0.54	318	16	313	0	5	95.2	1.76	98.7	0.94	53	1	0	7eda_31062_superposed.pdb
			7ku7_23035				269	7ku7_23035	Unique_target	0.86	204	65	198	0	6	75.8364	0.88	99.5	0.75	34	1	0	7ku7_23035_superposed.pdb			7ku7_23035	Unique_target	0.86	204	65	198	0	6	75.8	0.88	99.5	0.75	34	1	0	7ku7_23035_superposed.pdb
			7kzz_23093				281	7kzz_23093	Unique_target	1.04	252	29	241	0	11	89.6797	0.86	97.6	0.88	42	1	0	7kzz_23093_superposed.pdb			7kzz_23093	Unique_target	1.04	252	29	241	0	11	89.7	0.86	97.6	0.88	42	1	0	7kzz_23093_superposed.pdb
			7brm_30160				257	7brm_30160	Unique_target	0.87	231	26	228	0	3	89.8833	1.04	98.7	0.89	77	1	0	7brm_30160_superposed.pdb			7brm_30160	Unique_target	0.87	231	26	228	0	3	89.9	1.04	98.7	0.89	77	1	0	7brm_30160_superposed.pdb
			7bxt_30237				103	7bxt_30237	Unique_target	0.77	98	5	98	0	0	95.1456	1.24	100	0.95	98	1	0	7bxt_30237_superposed.pdb			7bxt_30237	Unique_target	0.77	98	5	98	0	0	95.1	1.24	100	0.95	98	1	0	7bxt_30237_superposed.pdb
			7l1k_23110				149	7l1k_23110	Unique_target	0.51	149	0	149	0	0	100	1.96	100	1	149	1	0	7l1k_23110_superposed.pdb			7l1k_23110	Unique_target	0.51	149	0	149	0	0	100	1.96	100	1	149	1	0	7l1k_23110_superposed.pdb
			7rb9_24400				372	7rb9_24400	Unique_target	0.78	355	17	352	0	3	95.4301	1.23	99.7	0.95	88.8	1	0	7rb9_24400_superposed.pdb			7rb9_24400	Unique_target	0.78	355	17	352	0	3	95.4	1.23	99.7	0.95	88.8	1	0	7rb9_24400_superposed.pdb
			7l6u_23208				311	7l6u_23208	Unique_target	0.69	291	20	283	0	8	93.5691	1.35	93.8	0.88	48.5	1	0	7l6u_23208_superposed.pdb			7l6u_23208	Unique_target	0.69	291	20	283	0	8	93.6	1.35	93.8	0.88	48.5	1	0	7l6u_23208_superposed.pdb
			7lvr_23541				441	7lvr_23541	Unique_target	0.5	432	9	428	0	4	97.9592	1.96	99.1	0.97	108	1	0	7lvr_23541_superposed.pdb			7lvr_23541	Unique_target	0.5	432	9	428	0	4	98	1.96	99.1	0.97	108	1	0	7lvr_23541_superposed.pdb
			7me0_23786				347	7me0_23786	Unique_target	0.29	346	1	346	0	0	99.7118	3.49	100	1	346	1	0	7me0_23786_superposed.pdb			7me0_23786	Unique_target	0.29	346	1	346	0	0	99.7	3.49	100	1	346	1	0	7me0_23786_superposed.pdb
			7lsx_23508				245	7lsx_23508	Unique_target	0.59	237	8	234	0	3	96.7347	1.65	99.6	0.96	118.5	1	0	7lsx_23508_superposed.pdb			7lsx_23508	Unique_target	0.59	237	8	234	0	3	96.7	1.65	99.6	0.96	118.5	1	0	7lsx_23508_superposed.pdb
			7mby_23750				339	7mby_23750	Unique_target	0.71	328	11	323	0	5	96.7552	1.37	99.7	0.96	82	1	0	7mby_23750_superposed.pdb			7mby_23750	Unique_target	0.71	328	11	323	0	5	96.8	1.37	99.7	0.96	82	1	0	7mby_23750_superposed.pdb
			7ls5_23502				243	7ls5_23502	Unique_target	0.43	237	6	234	0	3	97.5309	2.26	99.2	0.97	79	1	0	7ls5_23502_superposed.pdb			7ls5_23502	Unique_target	0.43	237	6	234	0	3	97.5	2.26	99.2	0.97	79	1	0	7ls5_23502_superposed.pdb
			7ev9_31325				382	7ev9_31325	Unique_target	0.44	381	1	380	0	1	99.7382	2.26	100	1	190.5	1	0	7ev9_31325_superposed.pdb			7ev9_31325	Unique_target	0.44	381	1	380	0	1	99.7	2.26	100	1	190.5	1	0	7ev9_31325_superposed.pdb
			7m9c_23723				257	7m9c_23723	Unique_target	0.98	233	24	227	0	6	90.6615	0.92	99.1	0.9	46.6	1	0	7m9c_23723_superposed.pdb			7m9c_23723	Unique_target	0.98	233	24	227	0	6	90.7	0.92	99.1	0.9	46.6	1	0	7m9c_23723_superposed.pdb
			7lc6_23269				557	7lc6_23269	Unique_target	0.44	556	1	555	0	1	99.8205	2.26	99.8	1	278	1	0	7lc6_23269_superposed.pdb			7lc6_23269	Unique_target	0.44	556	1	555	0	1	99.8	2.26	99.8	1	278	1	0	7lc6_23269_superposed.pdb
			7n8i_24237				106	7n8i_24237	Unique_target	0.25	106	0	106	0	0	100	4	100	1	106	1	0	7n8i_24237_superposed.pdb			7n8i_24237	Unique_target	0.25	106	0	106	0	0	100	4	100	1	106	1	0	7n8i_24237_superposed.pdb
			DOCKING					DOCKING																		DOCKING
			7lv9_23530				97	7lv9_23530	0	0	0	0	0	0	0	0	0	0	0	0	0	0	0			7lv9_23530
			7msw_23970				635	7msw_23970	Unique_target	1.17	32	28	18	2	12	5.03937	0.04	46.9	0.02	8	6	3	7msw_23970_docked.pdb			7msw_23970	Unique_target	1.17	32	28	18	2	12	5	0.04	46.9	0.02	8	6	3	7msw_23970_docked.pdb
			7mlz_23914				196	7mlz_23914	Unique_target	1.16	148	25	132	0	16	75.5102	0.65	97.3	0.73	10.6	3	0	7mlz_23914_docked.pdb			7mlz_23914	Unique_target	1.16	148	25	132	0	16	75.5	0.65	97.3	0.73	10.6	3	0	7mlz_23914_docked.pdb
			7m7b_23709				209	7m7b_23709	Unique_target	0.54	117	1	115	0	2	55.9809	1.04	100	0.56	39	3	0	7m7b_23709_docked.pdb			7m7b_23709	Unique_target	0.54	117	1	115	0	2	56	1.04	100	0.56	39	3	0	7m7b_23709_docked.pdb
			7lx5_23566				196	7lx5_23566	Unique_target	0.78	142	21	138	0	4	72.449	0.93	98.6	0.71	35.5	3	0	7lx5_23566_docked.pdb			7lx5_23566	Unique_target	0.78	142	21	138	0	4	72.4	0.93	98.6	0.71	35.5	3	0	7lx5_23566_docked.pdb
			7c2k_30275				927	7c2k_30275	Unique_target	0.44	891	10	882	0	9	96.1165	2.19	99.1	0.95	111.4	3	0	7c2k_30275_docked.pdb			7c2k_30275	Unique_target	0.44	891	10	882	0	9	96.1	2.19	99.1	0.95	111.4	3	0	7c2k_30275_docked.pdb
			7lci_23274				393	7lci_23274	Unique_target	0.68	325	16	315	0	10	82.6972	1.21	98.5	0.81	32.5	6	0	7lci_23274_docked.pdb			7lci_23274	Unique_target	0.68	325	16	315	0	10	82.7	1.21	98.5	0.81	32.5	6	0	7lci_23274_docked.pdb
			7mjs_23883				132	7mjs_23883	Unique_target	0.43	130	0	130	0	0	98.4848	2.31	100	0.98	130	1	0	7mjs_23883_docked.pdb			7mjs_23883	Unique_target	0.43	130	0	130	0	0	98.5	2.31	100	0.98	130	1	0	7mjs_23883_docked.pdb
			7eda_31062				334	7eda_31062	Unique_target	0.44	309	8	307	0	2	92.515	2.11	99.7	0.92	103	2	0	7eda_31062_docked.pdb			7eda_31062	Unique_target	0.44	309	8	307	0	2	92.5	2.11	99.7	0.92	103	2	0	7eda_31062_docked.pdb
			7ku7_23035				269	7ku7_23035	Unique_target	1.22	196	57	188	0	8	72.8625	0.6	98	0.71	28	2	0	7ku7_23035_docked.pdb			7ku7_23035	Unique_target	1.22	196	57	188	0	8	72.9	0.6	98	0.71	28	2	0	7ku7_23035_docked.pdb
			7kzz_23093				281	7kzz_23093	Unique_target	0.8	247	32	237	0	10	87.9004	1.1	98	0.86	49.4	1	0	7kzz_23093_docked.pdb			7kzz_23093	Unique_target	0.8	247	32	237	0	10	87.9	1.1	98	0.86	49.4	1	0	7kzz_23093_docked.pdb
			7brm_30160				257	7brm_30160	Unique_target	0.59	217	27	213	0	4	84.4358	1.42	99.1	0.84	54.2	1	0	7brm_30160_docked.pdb			7brm_30160	Unique_target	0.59	217	27	213	0	4	84.4	1.42	99.1	0.84	54.2	1	0	7brm_30160_docked.pdb
			7bxt_30237				103	7bxt_30237	Unique_target	0.81	98	0	98	0	0	95.1456	1.17	100	0.95	98	1	0	7bxt_30237_docked.pdb			7bxt_30237	Unique_target	0.81	98	0	98	0	0	95.1	1.17	100	0.95	98	1	0	7bxt_30237_docked.pdb
			7l1k_23110				149	7l1k_23110	Unique_target	0.49	148	1	147	0	1	99.3289	2.03	100	0.99	74	1	0	7l1k_23110_docked.pdb			7l1k_23110	Unique_target	0.49	148	1	147	0	1	99.3	2.03	100	0.99	74	1	0	7l1k_23110_docked.pdb
			7rb9_24400				372	7rb9_24400	Unique_target	0.77	353	9	349	0	4	94.8925	1.23	99.7	0.95	70.6	2	0	7rb9_24400_docked.pdb			7rb9_24400	Unique_target	0.77	353	9	349	0	4	94.9	1.23	99.7	0.95	70.6	2	0	7rb9_24400_docked.pdb
			7l6u_23208				311	7l6u_23208	Unique_target	0.52	297	13	288	0	9	95.4984	1.85	92.9	0.89	49.5	1	0	7l6u_23208_docked.pdb			7l6u_23208	Unique_target	0.52	297	13	288	0	9	95.5	1.85	92.9	0.89	49.5	1	0	7l6u_23208_docked.pdb
			7lvr_23541				441	7lvr_23541	Unique_target	0.5	432	8	428	0	4	97.9592	1.95	99.1	0.97	108	1	0	7lvr_23541_docked.pdb			7lvr_23541	Unique_target	0.5	432	8	428	0	4	98	1.95	99.1	0.97	108	1	0	7lvr_23541_docked.pdb
			7me0_23786				347	7me0_23786	Unique_target	0.27	346	1	346	0	0	99.7118	3.71	100	1	346	1	0	7me0_23786_docked.pdb			7me0_23786	Unique_target	0.27	346	1	346	0	0	99.7	3.71	100	1	346	1	0	7me0_23786_docked.pdb
			7lsx_23508				245	7lsx_23508	Unique_target	0.6	239	5	235	0	4	97.551	1.63	98.3	0.96	79.7	1	0	7lsx_23508_docked.pdb			7lsx_23508	Unique_target	0.6	239	5	235	0	4	97.6	1.63	98.3	0.96	79.7	1	0	7lsx_23508_docked.pdb
			7mby_23750				339	7mby_23750	Unique_target	0.65	318	21	314	0	4	93.8053	1.45	98.7	0.93	106	3	0	7mby_23750_docked.pdb			7mby_23750	Unique_target	0.65	318	21	314	0	4	93.8	1.45	98.7	0.93	106	3	0	7mby_23750_docked.pdb
			7ls5_23502				243	7ls5_23502	Unique_target	0.45	235	2	234	0	1	96.7078	2.17	100	0.97	235	1	0	7ls5_23502_docked.pdb			7ls5_23502	Unique_target	0.45	235	2	234	0	1	96.7	2.17	100	0.97	235	1	0	7ls5_23502_docked.pdb
			7ev9_31325				382	7ev9_31325	Unique_target	0.32	382	0	382	0	0	100	3.14	100	1	382	1	0	7ev9_31325_docked.pdb			7ev9_31325	Unique_target	0.32	382	0	382	0	0	100	3.14	100	1	382	1	0	7ev9_31325_docked.pdb
			7m9c_23723				257	7m9c_23723	Unique_target	1.16	231	25	225	0	6	89.8833	0.78	99.1	0.89	38.5	1	0	7m9c_23723_docked.pdb			7m9c_23723	Unique_target	1.16	231	25	225	0	6	89.9	0.78	99.1	0.89	38.5	1	0	7m9c_23723_docked.pdb
			7lc6_23269				557	7lc6_23269	Unique_target	0.45	556	1	555	0	1	99.8205	2.24	99.8	1	278	1	0	7lc6_23269_docked.pdb			7lc6_23269	Unique_target	0.45	556	1	555	0	1	99.8	2.24	99.8	1	278	1	0	7lc6_23269_docked.pdb
			7n8i_24237				106	7n8i_24237	Unique_target	0.26	106	0	106	0	0	100	3.85	100	1	106	1	0	7n8i_24237_docked.pdb			7n8i_24237	Unique_target	0.26	106	0	106	0	0	100	3.85	100	1	106	1	0	7n8i_24237_docked.pdb
			DOCKING					DOCKING	AND	MORPHING	FULL	MODEL														DOCKING	AND	MORPHING	FULL	MODEL
			7lv9_23530				97	7lv9_23530	0	0	0	0	0	0	0	0	0	0	0	0	0	0	0			7lv9_23530
			7msw_23970				635	7msw_23970	Unique_target	1.51	46	589	5	8	33	7.24409	0.05	8.7	0.01	7.7	44	5	7msw_23970_morphed.pdb			7msw_23970	Unique_target	1.51	46	589	5	8	33	7.2	0.05	8.7	0.01	7.7	44	5	7msw_23970_morphed.pdb
			7mlz_23914				196	7mlz_23914	Unique_target	1.2	157	39	140	0	17	80.102	0.67	95.5	0.77	12.1	1	0	7mlz_23914_morphed.pdb			7mlz_23914	Unique_target	1.2	157	39	140	0	17	80.1	0.67	95.5	0.77	12.1	1	0	7mlz_23914_morphed.pdb
			7m7b_23709				209	7m7b_23709	Unique_target	0.77	137	72	128	4	5	65.5502	0.86	95.6	0.63	34.2	1	2	7m7b_23709_morphed.pdb			7m7b_23709	Unique_target	0.77	137	72	128	4	5	65.6	0.86	95.6	0.63	34.2	1	2	7m7b_23709_morphed.pdb
			7lx5_23566				196	7lx5_23566	Unique_target	0.83	153	43	142	2	9	78.0612	0.94	94.8	0.74	25.5	1	2	7lx5_23566_morphed.pdb			7lx5_23566	Unique_target	0.83	153	43	142	2	9	78.1	0.94	94.8	0.74	25.5	1	2	7lx5_23566_morphed.pdb
			7c2k_30275				927	7c2k_30275	Unique_target	0.44	895	32	886	0	9	96.548	2.17	99	0.96	111.9	1	0	7c2k_30275_morphed.pdb			7c2k_30275	Unique_target	0.44	895	32	886	0	9	96.5	2.17	99	0.96	111.9	1	0	7c2k_30275_morphed.pdb
			7lci_23274				393	7lci_23274	Unique_target	0.74	346	47	334	0	12	88.0407	1.2	97.4	0.86	31.5	1	0	7lci_23274_morphed.pdb			7lci_23274	Unique_target	0.74	346	47	334	0	12	88	1.2	97.4	0.86	31.5	1	0	7lci_23274_morphed.pdb
			7mjs_23883				132	7mjs_23883	Unique_target	0.43	130	2	130	0	0	98.4848	2.28	100	0.98	130	1	0	7mjs_23883_morphed.pdb			7mjs_23883	Unique_target	0.43	130	2	130	0	0	98.5	2.28	100	0.98	130	1	0	7mjs_23883_morphed.pdb
			7eda_31062				334	7eda_31062	Unique_target	0.48	319	15	315	0	4	95.509	2.01	99.1	0.95	79.8	1	0	7eda_31062_morphed.pdb			7eda_31062	Unique_target	0.48	319	15	315	0	4	95.5	2.01	99.1	0.95	79.8	1	0	7eda_31062_morphed.pdb
			7ku7_23035				269	7ku7_23035	Unique_target	1.21	196	73	187	0	9	72.8625	0.6	97.4	0.71	28	1	0	7ku7_23035_morphed.pdb			7ku7_23035	Unique_target	1.21	196	73	187	0	9	72.9	0.6	97.4	0.71	28	1	0	7ku7_23035_morphed.pdb
			7kzz_23093				281	7kzz_23093	Unique_target	0.79	247	34	236	0	11	87.9004	1.11	98	0.86	49.4	1	0	7kzz_23093_morphed.pdb			7kzz_23093	Unique_target	0.79	247	34	236	0	11	87.9	1.11	98	0.86	49.4	1	0	7kzz_23093_morphed.pdb
			7brm_30160				257	7brm_30160	Unique_target	0.61	221	36	217	0	4	85.9922	1.42	99.1	0.85	55.2	1	0	7brm_30160_morphed.pdb			7brm_30160	Unique_target	0.61	221	36	217	0	4	86	1.42	99.1	0.85	55.2	1	0	7brm_30160_morphed.pdb
			7bxt_30237				103	7bxt_30237	Unique_target	0.81	98	5	98	0	0	95.1456	1.17	100	0.95	98	1	0	7bxt_30237_morphed.pdb			7bxt_30237	Unique_target	0.81	98	5	98	0	0	95.1	1.17	100	0.95	98	1	0	7bxt_30237_morphed.pdb
			7l1k_23110				149	7l1k_23110	Unique_target	0.49	148	1	147	0	1	99.3289	2.03	100	0.99	74	1	0	7l1k_23110_morphed.pdb			7l1k_23110	Unique_target	0.49	148	1	147	0	1	99.3	2.03	100	0.99	74	1	0	7l1k_23110_morphed.pdb
			7rb9_24400				372	7rb9_24400	Unique_target	0.78	355	17	351	0	4	95.4301	1.22	99.7	0.95	71	1	0	7rb9_24400_morphed.pdb			7rb9_24400	Unique_target	0.78	355	17	351	0	4	95.4	1.22	99.7	0.95	71	1	0	7rb9_24400_morphed.pdb
			7l6u_23208				311	7l6u_23208	Unique_target	0.52	297	14	288	0	9	95.4984	1.84	92.9	0.89	49.5	1	0	7l6u_23208_morphed.pdb			7l6u_23208	Unique_target	0.52	297	14	288	0	9	95.5	1.84	92.9	0.89	49.5	1	0	7l6u_23208_morphed.pdb
			7lvr_23541				441	7lvr_23541	Unique_target	0.5	432	9	428	0	4	97.9592	1.95	99.1	0.97	108	1	0	7lvr_23541_morphed.pdb			7lvr_23541	Unique_target	0.5	432	9	428	0	4	98	1.95	99.1	0.97	108	1	0	7lvr_23541_morphed.pdb
			7me0_23786				347	7me0_23786	Unique_target	0.27	346	1	346	0	0	99.7118	3.68	100	1	346	1	0	7me0_23786_morphed.pdb			7me0_23786	Unique_target	0.27	346	1	346	0	0	99.7	3.68	100	1	346	1	0	7me0_23786_morphed.pdb
			7lsx_23508				245	7lsx_23508	Unique_target	0.62	240	5	236	0	4	97.9592	1.59	98.8	0.97	80	1	0	7lsx_23508_morphed.pdb			7lsx_23508	Unique_target	0.62	240	5	236	0	4	98	1.59	98.8	0.97	80	1	0	7lsx_23508_morphed.pdb
			7mby_23750				339	7mby_23750	Unique_target	0.66	318	21	309	0	9	93.8053	1.43	97.8	0.92	159	1	0	7mby_23750_morphed.pdb			7mby_23750	Unique_target	0.66	318	21	309	0	9	93.8	1.43	97.8	0.92	159	1	0	7mby_23750_morphed.pdb
			7ls5_23502				243	7ls5_23502	Unique_target	0.47	238	5	236	0	2	97.9424	2.1	99.2	0.97	119	1	0	7ls5_23502_morphed.pdb			7ls5_23502	Unique_target	0.47	238	5	236	0	2	97.9	2.1	99.2	0.97	119	1	0	7ls5_23502_morphed.pdb
			7ev9_31325				382	7ev9_31325	Unique_target	0.32	382	0	382	0	0	100	3.1	100	1	382	1	0	7ev9_31325_morphed.pdb			7ev9_31325	Unique_target	0.32	382	0	382	0	0	100	3.1	100	1	382	1	0	7ev9_31325_morphed.pdb
			7m9c_23723				257	7m9c_23723	Unique_target	1.16	231	26	225	0	6	89.8833	0.78	99.1	0.89	38.5	1	0	7m9c_23723_morphed.pdb			7m9c_23723	Unique_target	1.16	231	26	225	0	6	89.9	0.78	99.1	0.89	38.5	1	0	7m9c_23723_morphed.pdb
			7lc6_23269				557	7lc6_23269	Unique_target	0.44	556	1	555	0	1	99.8205	2.25	99.8	1	278	1	0	7lc6_23269_morphed.pdb			7lc6_23269	Unique_target	0.44	556	1	555	0	1	99.8	2.25	99.8	1	278	1	0	7lc6_23269_morphed.pdb
			7n8i_24237				106	7n8i_24237	Unique_target	0.26	106	0	106	0	0	100	3.85	100	1	106	1	0	7n8i_24237_morphed.pdb			7n8i_24237	Unique_target	0.26	106	0	106	0	0	100	3.85	100	1	106	1	0	7n8i_24237_morphed.pdb
			REFINEMENT					REFINEMENT																		REFINEMENT
			7lv9_23530				97	7lv9_23530	0	0	0	0	0	0	0	0	0	0	0	0	0	0	0			7lv9_23530
			7msw_23970				635	7msw_23970	Unique_target	1.56	42	593	2	6	34	6.61417	0.04	9.5	0.01	10.5	34	3	7msw_23970_refine.pdb			7msw_23970	Unique_target	1.56	42	593	2	6	34	6.6	0.04	9.5	0.01	10.5	34	3	7msw_23970_refine.pdb	Unique_target	1.46	90	545	9	16	65	14.2
			7mlz_23914				196	7mlz_23914	Unique_target	1.05	165	31	154	0	11	84.1837	0.8	95.8	0.81	15	1	0	7mlz_23914_refine.pdb			7mlz_23914	Unique_target	1.05	165	31	154	0	11	84.2	0.8	95.8	0.81	15	1	0	7mlz_23914_refine.pdb	Unique_target	1.27	152	44	135	0	17	77.6
			7m7b_23709				209	7m7b_23709	Unique_target	0.69	135	74	128	2	5	64.5933	0.93	97	0.63	33.8	1	2	7m7b_23709_refine.pdb			7m7b_23709	Unique_target	0.69	135	74	128	2	5	64.6	0.93	97	0.63	33.8	1	2	7m7b_23709_refine.pdb	Unique_target	0.96	129	80	103	0	26	61.7
			7lx5_23566				196	7lx5_23566	Unique_target	0.67	155	41	145	2	8	79.0816	1.18	93.5	0.74	19.4	1	2	7lx5_23566_refine.pdb			7lx5_23566	Unique_target	0.67	155	41	145	2	8	79.1	1.18	93.5	0.74	19.4	1	2	7lx5_23566_refine.pdb	Unique_target	0.91	140	56	124	2	14	71.4
			7c2k_30275				927	7c2k_30275	Unique_target	0.34	897	30	889	0	8	96.7638	2.81	99	0.96	128.1	1	0	7c2k_30275_refine.pdb			7c2k_30275	Unique_target	0.34	897	30	889	0	8	96.8	2.81	99	0.96	128.1	1	0	7c2k_30275_refine.pdb	Unique_target	0.47	888	39	873	0	15	95.8
			7lci_23274				393	7lci_23274	Unique_target	0.64	348	45	337	0	11	88.5496	1.38	98.3	0.87	38.7	1	0	7lci_23274_refine.pdb			7lci_23274	Unique_target	0.64	348	45	337	0	11	88.5	1.38	98.3	0.87	38.7	1	0	7lci_23274_refine.pdb	Unique_target	0.79	350	43	332	0	18	89.1
			7mjs_23883				132	7mjs_23883	Unique_target	0.35	130	2	130	0	0	98.4848	2.82	100	0.98	130	1	0	7mjs_23883_refine.pdb			7mjs_23883	Unique_target	0.35	130	2	130	0	0	98.5	2.82	100	0.98	130	1	0	7mjs_23883_refine.pdb	Unique_target	0.77	124	8	119	0	5	93.9
			7eda_31062				334	7eda_31062	Unique_target	0.4	319	15	315	0	4	95.509	2.42	99.1	0.95	79.8	1	0	7eda_31062_refine.pdb			7eda_31062	Unique_target	0.4	319	15	315	0	4	95.5	2.42	99.1	0.95	79.8	1	0	7eda_31062_refine.pdb	Unique_target	0.79	287	47	258	2	27	85.9
			7ku7_23035				269	7ku7_23035	Unique_target	1.2	198	71	190	0	8	73.6059	0.62	99	0.73	24.8	1	0	7ku7_23035_refine.pdb			7ku7_23035	Unique_target	1.2	198	71	190	0	8	73.6	0.62	99	0.73	24.8	1	0	7ku7_23035_refine.pdb	Unique_target	1.37	182	87	164	0	18	67.7
			7kzz_23093				281	7kzz_23093	Unique_target	0.71	247	34	236	0	11	87.9004	1.25	98	0.86	49.4	1	0	7kzz_23093_refine.pdb			7kzz_23093	Unique_target	0.71	247	34	236	0	11	87.9	1.25	98	0.86	49.4	1	0	7kzz_23093_refine.pdb	Unique_target	1.12	226	55	197	0	29	80.4
			7brm_30160				257	7brm_30160	Unique_target	0.53	230	27	226	0	4	89.4942	1.68	99.1	0.89	76.7	1	0	7brm_30160_refine.pdb			7brm_30160	Unique_target	0.53	230	27	226	0	4	89.5	1.68	99.1	0.89	76.7	1	0	7brm_30160_refine.pdb	Unique_target	0.94	205	52	183	0	22	79.8
			7bxt_30237				103	7bxt_30237	Unique_target	0.69	98	5	98	0	0	95.1456	1.38	100	0.95	98	1	0	7bxt_30237_refine.pdb			7bxt_30237	Unique_target	0.69	98	5	98	0	0	95.1	1.38	100	0.95	98	1	0	7bxt_30237_refine.pdb	Unique_target	1.41	59	44	40	0	19	57.3
			7l1k_23110				149	7l1k_23110	Unique_target	0.44	148	1	147	0	1	99.3289	2.27	100	0.99	74	1	0	7l1k_23110_refine.pdb			7l1k_23110	Unique_target	0.44	148	1	147	0	1	99.3	2.27	100	0.99	74	1	0	7l1k_23110_refine.pdb	Unique_target	0.66	142	7	139	0	3	95.3
			7rb9_24400				372	7rb9_24400	Unique_target	0.66	360	12	358	0	2	96.7742	1.47	99.7	0.97	120	1	0	7rb9_24400_refine.pdb			7rb9_24400	Unique_target	0.66	360	12	358	0	2	96.8	1.47	99.7	0.97	120	1	0	7rb9_24400_refine.pdb	Unique_target	0.91	351	21	339	0	12	94.4
			7l6u_23208				311	7l6u_23208	Unique_target	0.45	296	15	287	0	9	95.1768	2.11	93.2	0.89	59.2	1	0	7l6u_23208_refine.pdb			7l6u_23208	Unique_target	0.45	296	15	287	0	9	95.2	2.11	93.2	0.89	59.2	1	0	7l6u_23208_refine.pdb	Unique_target	0.72	287	24	274	0	13	92.3
			7lvr_23541				441	7lvr_23541	Unique_target	0.47	432	9	428	0	4	97.9592	2.1	99.1	0.97	108	1	0	7lvr_23541_refine.pdb			7lvr_23541	Unique_target	0.47	432	9	428	0	4	98	2.1	99.1	0.97	108	1	0	7lvr_23541_refine.pdb	Unique_target	0.68	416	25	403	0	13	94.3
			7me0_23786				347	7me0_23786	Unique_target	0.23	346	1	346	0	0	99.7118	4.27	100	1	346	1	0	7me0_23786_refine.pdb			7me0_23786	Unique_target	0.23	346	1	346	0	0	99.7	4.27	100	1	346	1	0	7me0_23786_refine.pdb	Unique_target	0.42	338	9	334	0	4	97.4
			7lsx_23508				245	7lsx_23508	Unique_target	0.56	239	6	235	0	4	97.551	1.73	99.2	0.97	79.7	1	0	7lsx_23508_refine.pdb			7lsx_23508	Unique_target	0.56	239	6	235	0	4	97.6	1.73	99.2	0.97	79.7	1	0	7lsx_23508_refine.pdb	Unique_target	0.89	215	30	204	0	11	87.8
			7mby_23750				339	7mby_23750	Unique_target	0.56	322	17	312	4	6	94.9853	1.68	97.5	0.93	107.3	1	2	7mby_23750_refine.pdb			7mby_23750	Unique_target	0.56	322	17	312	4	6	95	1.68	97.5	0.93	107.3	1	2	7mby_23750_refine.pdb	Unique_target	0.73	298	41	279	2	17	87.9
			7ls5_23502				243	7ls5_23502	Unique_target	0.38	240	3	238	0	2	98.7654	2.58	98.3	0.97	120	1	0	7ls5_23502_refine.pdb			7ls5_23502	Unique_target	0.38	240	3	238	0	2	98.8	2.58	98.3	0.97	120	1	0	7ls5_23502_refine.pdb	Unique_target	0.57	226	17	216	0	10	93
			7ev9_31325				382	7ev9_31325	Unique_target	0.25	382	0	382	0	0	100	4.07	100	1	382	1	0	7ev9_31325_refine.pdb			7ev9_31325	Unique_target	0.25	382	0	382	0	0	100	4.07	100	1	382	1	0	7ev9_31325_refine.pdb	Unique_target	0.52	370	12	363	0	7	96.9
			7m9c_23723				257	7m9c_23723	Unique_target	1.12	234	23	226	0	8	91.0506	0.81	99.1	0.9	39	1	0	7m9c_23723_refine.pdb			7m9c_23723	Unique_target	1.12	234	23	226	0	8	91.1	0.81	99.1	0.9	39	1	0	7m9c_23723_refine.pdb	Unique_target	1.32	202	55	174	0	28	78.6
			7lc6_23269				557	7lc6_23269	Unique_target	0.43	555	2	554	0	1	99.6409	2.32	99.8	0.99	277.5	1	0	7lc6_23269_refine.pdb			7lc6_23269	Unique_target	0.43	555	2	554	0	1	99.6	2.32	99.8	0.99	277.5	1	0	7lc6_23269_refine.pdb	Unique_target	0.89	513	44	489	0	24	92.1
			7n8i_24237				106	7n8i_24237	Unique_target	0.23	106	0	106	0	0	100	4.34	100	1	106	1	0	7n8i_24237_refine.pdb			7n8i_24237	Unique_target	0.23	106	0	106	0	0	100	4.34	100	1	106	1	0	7n8i_24237_refine.pdb	Unique_target	0.46	106	0	106	0	0	100
			ITERATIVE					ITERATIVE	RESOLUTION	REFINEMENT																ITERATIVE	RESOLUTION	REFINEMENT
			7lv9_23530				97	7lv9_23530	0	0	0	0	0	0	0	0	0	0	0	0	0	0	0			7lv9_23530
			7msw_23970				635	7msw_23970	Unique_target	1.46	90	545	9	16	65	14.1732	0.1	8.9	0.01	8.2	41	10	7msw_23970_iter_res_refine.pdb			7msw_23970	Unique_target	1.46	90	545	9	16	65	14.2	0.1	8.9	0.01	8.2	41	10	7msw_23970_iter_res_refine.pdb
			7mlz_23914				196	7mlz_23914	Unique_target	1.27	152	44	135	0	17	77.551	0.61	91.4	0.71	10.1	1	0	7mlz_23914_iter_res_refine.pdb			7mlz_23914	Unique_target	1.27	152	44	135	0	17	77.6	0.61	91.4	0.71	10.1	1	0	7mlz_23914_iter_res_refine.pdb
			7m7b_23709				209	7m7b_23709	Unique_target	0.96	129	80	103	0	26	61.7225	0.64	85.3	0.53	14.3	1	3	7m7b_23709_iter_res_refine.pdb			7m7b_23709	Unique_target	0.96	129	80	103	0	26	61.7	0.64	85.3	0.53	14.3	1	3	7m7b_23709_iter_res_refine.pdb
			7lx5_23566				196	7lx5_23566	Unique_target	0.91	140	56	124	2	14	71.4286	0.78	91.4	0.65	12.7	1	2	7lx5_23566_iter_res_refine.pdb			7lx5_23566	Unique_target	0.91	140	56	124	2	14	71.4	0.78	91.4	0.65	12.7	1	2	7lx5_23566_iter_res_refine.pdb
			7c2k_30275				927	7c2k_30275	Unique_target	0.47	888	39	873	0	15	95.7929	2.03	98.2	0.94	80.7	1	0	7c2k_30275_iter_res_refine.pdb			7c2k_30275	Unique_target	0.47	888	39	873	0	15	95.8	2.03	98.2	0.94	80.7	1	0	7c2k_30275_iter_res_refine.pdb
			7lci_23274				393	7lci_23274	Unique_target	0.79	350	43	332	0	18	89.0585	1.13	96.3	0.86	26.9	1	0	7lci_23274_iter_res_refine.pdb			7lci_23274	Unique_target	0.79	350	43	332	0	18	89.1	1.13	96.3	0.86	26.9	1	0	7lci_23274_iter_res_refine.pdb
			7mjs_23883				132	7mjs_23883	Unique_target	0.77	124	8	119	0	5	93.9394	1.21	96	0.9	20.7	1	0	7mjs_23883_iter_res_refine.pdb			7mjs_23883	Unique_target	0.77	124	8	119	0	5	93.9	1.21	96	0.9	20.7	1	0	7mjs_23883_iter_res_refine.pdb
			7eda_31062				334	7eda_31062	Unique_target	0.79	287	47	258	2	27	85.9281	1.09	92.3	0.79	15.9	1	3	7eda_31062_iter_res_refine.pdb			7eda_31062	Unique_target	0.79	287	47	258	2	27	85.9	1.09	92.3	0.79	15.9	1	3	7eda_31062_iter_res_refine.pdb
			7ku7_23035				269	7ku7_23035	Unique_target	1.37	182	87	164	0	18	67.658	0.5	90.7	0.61	13	1	0	7ku7_23035_iter_res_refine.pdb			7ku7_23035	Unique_target	1.37	182	87	164	0	18	67.7	0.5	90.7	0.61	13	1	0	7ku7_23035_iter_res_refine.pdb
			7kzz_23093				281	7kzz_23093	Unique_target	1.12	226	55	197	0	29	80.427	0.72	89.4	0.72	14.1	1	0	7kzz_23093_iter_res_refine.pdb			7kzz_23093	Unique_target	1.12	226	55	197	0	29	80.4	0.72	89.4	0.72	14.1	1	0	7kzz_23093_iter_res_refine.pdb
			7brm_30160				257	7brm_30160	Unique_target	0.94	205	52	183	0	22	79.7665	0.85	93.2	0.74	15.8	1	0	7brm_30160_iter_res_refine.pdb			7brm_30160	Unique_target	0.94	205	52	183	0	22	79.8	0.85	93.2	0.74	15.8	1	0	7brm_30160_iter_res_refine.pdb
			7bxt_30237				103	7bxt_30237	Unique_target	1.41	59	44	40	0	19	57.2816	0.41	78	0.45	6.6	1	0	7bxt_30237_iter_res_refine.pdb			7bxt_30237	Unique_target	1.41	59	44	40	0	19	57.3	0.41	78	0.45	6.6	1	0	7bxt_30237_iter_res_refine.pdb
			7l1k_23110				149	7l1k_23110	Unique_target	0.66	142	7	139	0	3	95.302	1.43	99.3	0.95	35.5	1	0	7l1k_23110_iter_res_refine.pdb			7l1k_23110	Unique_target	0.66	142	7	139	0	3	95.3	1.43	99.3	0.95	35.5	1	0	7l1k_23110_iter_res_refine.pdb
			7rb9_24400				372	7rb9_24400	Unique_target	0.91	351	21	339	0	12	94.3548	1.04	96.3	0.91	39	1	0	7rb9_24400_iter_res_refine.pdb			7rb9_24400	Unique_target	0.91	351	21	339	0	12	94.4	1.04	96.3	0.91	39	1	0	7rb9_24400_iter_res_refine.pdb
			7l6u_23208				311	7l6u_23208	Unique_target	0.72	287	24	274	0	13	92.283	1.29	92.3	0.85	35.9	1	0	7l6u_23208_iter_res_refine.pdb			7l6u_23208	Unique_target	0.72	287	24	274	0	13	92.3	1.29	92.3	0.85	35.9	1	0	7l6u_23208_iter_res_refine.pdb
			7lvr_23541				441	7lvr_23541	Unique_target	0.68	416	25	403	0	13	94.3311	1.39	96.2	0.91	34.7	1	0	7lvr_23541_iter_res_refine.pdb			7lvr_23541	Unique_target	0.68	416	25	403	0	13	94.3	1.39	96.2	0.91	34.7	1	0	7lvr_23541_iter_res_refine.pdb
			7me0_23786				347	7me0_23786	Unique_target	0.42	338	9	334	0	4	97.4063	2.32	99.4	0.97	67.6	1	0	7me0_23786_iter_res_refine.pdb			7me0_23786	Unique_target	0.42	338	9	334	0	4	97.4	2.32	99.4	0.97	67.6	1	0	7me0_23786_iter_res_refine.pdb
			7lsx_23508				245	7lsx_23508	Unique_target	0.89	215	30	204	0	11	87.7551	0.98	96.7	0.85	26.9	1	2	7lsx_23508_iter_res_refine.pdb			7lsx_23508	Unique_target	0.89	215	30	204	0	11	87.8	0.98	96.7	0.85	26.9	1	2	7lsx_23508_iter_res_refine.pdb
			7mby_23750				339	7mby_23750	Unique_target	0.73	298	41	279	2	17	87.9056	1.2	96	0.84	27.1	1	2	7mby_23750_iter_res_refine.pdb			7mby_23750	Unique_target	0.73	298	41	279	2	17	87.9	1.2	96	0.84	27.1	1	2	7mby_23750_iter_res_refine.pdb
			7ls5_23502				243	7ls5_23502	Unique_target	0.57	226	17	216	0	10	93.0041	1.63	97.8	0.91	45.2	1	0	7ls5_23502_iter_res_refine.pdb			7ls5_23502	Unique_target	0.57	226	17	216	0	10	93	1.63	97.8	0.91	45.2	1	0	7ls5_23502_iter_res_refine.pdb
			7ev9_31325				382	7ev9_31325	Unique_target	0.52	370	12	363	0	7	96.8586	1.87	98.6	0.96	61.7	1	2	7ev9_31325_iter_res_refine.pdb			7ev9_31325	Unique_target	0.52	370	12	363	0	7	96.9	1.87	98.6	0.96	61.7	1	2	7ev9_31325_iter_res_refine.pdb
			7m9c_23723				257	7m9c_23723	Unique_target	1.32	202	55	174	0	28	78.5992	0.59	93.1	0.73	13.5	1	0	7m9c_23723_iter_res_refine.pdb			7m9c_23723	Unique_target	1.32	202	55	174	0	28	78.6	0.59	93.1	0.73	13.5	1	0	7m9c_23723_iter_res_refine.pdb
			7lc6_23269				557	7lc6_23269	Unique_target	0.89	513	44	489	0	24	92.1005	1.03	95.1	0.88	25.6	1	2	7lc6_23269_iter_res_refine.pdb			7lc6_23269	Unique_target	0.89	513	44	489	0	24	92.1	1.03	95.1	0.88	25.6	1	2	7lc6_23269_iter_res_refine.pdb
			7n8i_24237				106	7n8i_24237	Unique_target	0.46	106	0	106	0	0	100	2.16	100	1	106	1	0	7n8i_24237_iter_res_refine.pdb			7n8i_24237	Unique_target	0.46	106	0	106	0	0	100	2.16	100	1	106	1	0	7n8i_24237_iter_res_refine.pdb
			REBUILDING					REBUILDING																		REBUILDING
			7lv9_23530				97	7lv9_23530	Unique_target	0	0	97	0	0	0	0	0	0	0	0	1	0	7lv9_23530_rebuilt.pdb			7lv9_23530	Unique_target	0	0	97	0	0	0	0	0	0	0	0	1	0	7lv9_23530_rebuilt.pdb
			7msw_23970				635	7msw_23970	Unique_target	1.41	117	518	29	12	76	18.4252	0.13	24.8	0.05	8.4	72	10	7msw_23970_rebuilt.pdb			7msw_23970	Unique_target	1.41	117	518	29	12	76	18.4	0.13	24.8	0.05	8.4	72	10	7msw_23970_rebuilt.pdb
			7mlz_23914				196	7mlz_23914	Unique_target	1.13	165	31	153	0	12	84.1837	0.74	94.5	0.8	16.5	1	0	7mlz_23914_rebuilt.pdb			7mlz_23914	Unique_target	1.13	165	31	153	0	12	84.2	0.74	94.5	0.8	16.5	1	0	7mlz_23914_rebuilt.pdb
			7m7b_23709				209	7m7b_23709	Unique_target	0.78	152	57	140	0	12	72.7273	0.93	89.5	0.65	21.7	2	4	7m7b_23709_rebuilt.pdb			7m7b_23709	Unique_target	0.78	152	57	140	0	12	72.7	0.93	89.5	0.65	21.7	2	4	7m7b_23709_rebuilt.pdb
			7lx5_23566				196	7lx5_23566	Unique_target	0.7	156	40	146	2	8	79.5918	1.14	92.9	0.74	26	2	2	7lx5_23566_rebuilt.pdb			7lx5_23566	Unique_target	0.7	156	40	146	2	8	79.6	1.14	92.9	0.74	26	2	2	7lx5_23566_rebuilt.pdb
			7c2k_30275				927	7c2k_30275	Unique_target	0.35	901	26	891	0	10	97.1953	2.78	98.4	0.96	112.6	1	0	7c2k_30275_rebuilt.pdb			7c2k_30275	Unique_target	0.35	901	26	891	0	10	97.2	2.78	98.4	0.96	112.6	1	0	7c2k_30275_rebuilt.pdb
			7lci_23274				393	7lci_23274	Unique_target	0.71	356	37	340	0	16	90.5852	1.27	95.8	0.87	32.4	1	0	7lci_23274_rebuilt.pdb			7lci_23274	Unique_target	0.71	356	37	340	0	16	90.6	1.27	95.8	0.87	32.4	1	0	7lci_23274_rebuilt.pdb
			7mjs_23883				132	7mjs_23883	Unique_target	0.39	130	2	128	0	2	98.4848	2.54	98.5	0.97	130	1	0	7mjs_23883_rebuilt.pdb			7mjs_23883	Unique_target	0.39	130	2	128	0	2	98.5	2.54	98.5	0.97	130	1	0	7mjs_23883_rebuilt.pdb
			7eda_31062				334	7eda_31062	Unique_target	0.43	321	13	317	0	4	96.1078	2.23	98.4	0.95	64.2	1	0	7eda_31062_rebuilt.pdb			7eda_31062	Unique_target	0.43	321	13	317	0	4	96.1	2.23	98.4	0.95	64.2	1	0	7eda_31062_rebuilt.pdb
			7ku7_23035				269	7ku7_23035	Unique_target	1.2	199	70	190	0	9	73.9777	0.62	96.5	0.71	28.4	1	0	7ku7_23035_rebuilt.pdb			7ku7_23035	Unique_target	1.2	199	70	190	0	9	74	0.62	96.5	0.71	28.4	1	0	7ku7_23035_rebuilt.pdb
			7kzz_23093				281	7kzz_23093	Unique_target	0.75	262	19	255	0	7	93.2384	1.25	98.1	0.91	32.8	1	0	7kzz_23093_rebuilt.pdb			7kzz_23093	Unique_target	0.75	262	19	255	0	7	93.2	1.25	98.1	0.91	32.8	1	0	7kzz_23093_rebuilt.pdb
			7brm_30160				257	7brm_30160	Unique_target	0.62	249	8	245	0	4	96.8872	1.57	95.6	0.93	62.2	1	0	7brm_30160_rebuilt.pdb			7brm_30160	Unique_target	0.62	249	8	245	0	4	96.9	1.57	95.6	0.93	62.2	1	0	7brm_30160_rebuilt.pdb
			7bxt_30237				103	7bxt_30237	Unique_target	0.67	95	8	95	0	0	92.233	1.38	100	0.92	95	1	0	7bxt_30237_rebuilt.pdb			7bxt_30237	Unique_target	0.67	95	8	95	0	0	92.2	1.38	100	0.92	95	1	0	7bxt_30237_rebuilt.pdb
			7l1k_23110				149	7l1k_23110	Unique_target	0.45	148	1	147	0	1	99.3289	2.21	100	0.99	74	1	0	7l1k_23110_rebuilt.pdb			7l1k_23110	Unique_target	0.45	148	1	147	0	1	99.3	2.21	100	0.99	74	1	0	7l1k_23110_rebuilt.pdb
			7rb9_24400				372	7rb9_24400	Unique_target	0.65	370	2	370	0	0	99.4624	1.52	100	0.99	370	1	0	7rb9_24400_rebuilt.pdb			7rb9_24400	Unique_target	0.65	370	2	370	0	0	99.5	1.52	100	0.99	370	1	0	7rb9_24400_rebuilt.pdb
			7l6u_23208				311	7l6u_23208	Unique_target	0.5	293	18	283	0	10	94.2122	1.89	92.8	0.87	48.8	1	0	7l6u_23208_rebuilt.pdb			7l6u_23208	Unique_target	0.5	293	18	283	0	10	94.2	1.89	92.8	0.87	48.8	1	0	7l6u_23208_rebuilt.pdb
			7lvr_23541				441	7lvr_23541	Unique_target	0.46	431	10	427	0	4	97.7324	2.15	99.1	0.97	107.8	1	0	7lvr_23541_rebuilt.pdb			7lvr_23541	Unique_target	0.46	431	10	427	0	4	97.7	2.15	99.1	0.97	107.8	1	0	7lvr_23541_rebuilt.pdb
			7me0_23786				347	7me0_23786	Unique_target	0.22	346	1	346	0	0	99.7118	4.63	100	1	346	1	0	7me0_23786_rebuilt.pdb			7me0_23786	Unique_target	0.22	346	1	346	0	0	99.7	4.63	100	1	346	1	0	7me0_23786_rebuilt.pdb
			7lsx_23508				245	7lsx_23508	Unique_target	0.55	235	10	231	0	4	95.9184	1.74	100	0.96	117.5	1	0	7lsx_23508_rebuilt.pdb			7lsx_23508	Unique_target	0.55	235	10	231	0	4	95.9	1.74	100	0.96	117.5	1	0	7lsx_23508_rebuilt.pdb
			7mby_23750				339	7mby_23750	Unique_target	0.53	317	22	311	0	6	93.5103	1.77	98.4	0.92	317	1	0	7mby_23750_rebuilt.pdb			7mby_23750	Unique_target	0.53	317	22	311	0	6	93.5	1.77	98.4	0.92	317	1	0	7mby_23750_rebuilt.pdb
			7ls5_23502				243	7ls5_23502	Unique_target	0.36	238	5	237	0	1	97.9424	2.71	99.6	0.98	238	1	0	7ls5_23502_rebuilt.pdb			7ls5_23502	Unique_target	0.36	238	5	237	0	1	97.9	2.71	99.6	0.98	238	1	0	7ls5_23502_rebuilt.pdb
			7ev9_31325				382	7ev9_31325	Unique_target	0.27	382	0	382	0	0	100	3.66	100	1	382	1	0	7ev9_31325_rebuilt.pdb			7ev9_31325	Unique_target	0.27	382	0	382	0	0	100	3.66	100	1	382	1	0	7ev9_31325_rebuilt.pdb
			7m9c_23723				257	7m9c_23723	Unique_target	1.3	203	54	174	0	29	78.9883	0.61	93.1	0.74	14.5	1	0	7m9c_23723_rebuilt.pdb			7m9c_23723	Unique_target	1.3	203	54	174	0	29	79	0.61	93.1	0.74	14.5	1	0	7m9c_23723_rebuilt.pdb
			7lc6_23269				557	7lc6_23269	Unique_target	0.44	555	2	554	0	1	99.6409	2.26	99.8	0.99	277.5	1	0	7lc6_23269_rebuilt.pdb			7lc6_23269	Unique_target	0.44	555	2	554	0	1	99.6	2.26	99.8	0.99	277.5	1	0	7lc6_23269_rebuilt.pdb
			7n8i_24237				106	7n8i_24237	Unique_target	0.24	106	0	106	0	0	100	4.12	100	1	106	1	0	7n8i_24237_rebuilt.pdb			7n8i_24237	Unique_target	0.24	106	0	106	0	0	100	4.12	100	1	106	1	0	7n8i_24237_rebuilt.pdb
																										REBUILDING_ITER
[truncated: 7 more columns]

## Sheet: iter_4
key	Direct	Rebuilt		plddt>=70	total	%high-confidence
7lv9_23530	3.09278	0	7lv9_23530	5	97	5.15464
7msw_23970	15.748	28.0315	7msw_23970	86	635	13.5433
7mlz_23914	77.0408	82.6531	7mlz_23914	124	196	63.2653
7m7b_23709	43.5407	70.3349	7m7b_23709	139	209	66.5072
7lx5_23566	34.6939	80.6122	7lx5_23566	137	196	69.898
7c2k_30275	97.1953	97.3031	7c2k_30275	663	927	71.521
7lci_23274	69.4656	89.8219	7lci_23274	308	393	78.3715
7mjs_23883	98.4848	99.2424	7mjs_23883	115	132	87.1212
7eda_31062	95.2096	96.1078	7eda_31062	295	334	88.3234
7ku7_23035	76.5799	72.4907	7ku7_23035	242	269	89.9628
7kzz_23093	88.6121	93.5943	7kzz_23093	257	281	91.4591
7brm_30160	90.6615	96.8872	7brm_30160	236	257	91.8288
7bxt_30237	95.1456	92.233	7bxt_30237	97	103	94.1748
7l1k_23110	100	99.3289	7l1k_23110	143	149	95.9732
7rb9_24400	95.4301	99.4624	7rb9_24400	361	372	97.043
7l6u_23208	93.8907	93.5691	7l6u_23208	302	311	97.1061
7lvr_23541	97.9592	97.0522	7lvr_23541	429	441	97.2789
7me0_23786	99.7118	99.7118	7me0_23786	342	347	98.5591
7lsx_23508	96.7347	96.7347	7lsx_23508	242	245	98.7755
7mby_23750	94.9853	93.8053	7mby_23750	336	339	99.115
7ls5_23502	97.9424	97.9424	7ls5_23502	241	243	99.177
7ev9_31325	99.7382	100	7ev9_31325	379	382	99.2147
7m9c_23723	90.6615	82.4903	7m9c_23723	256	257	99.6109
7lc6_23269	99.8205	99.4614	7lc6_23269	557	557	100
7n8i_24237	100	100	7n8i_24237	106	106	100
								./get_summary.csh
superposition is direct superposition of entire alphafold model
			PASTE TO RIGHT NOT HERE				Total residues	PASTE TO RIGHT NOT HERE								% CA within 3 A of PDB										PASTE HERE
			DIRECT					DIRECT	SUPERPOSITION																	DIRECT	SUPERPOSITION
			7lv9_23530				97	7lv9_23530	Unique_target	1.54	3	94	0	2	1	3.09278	0.02	0	0	3	1	0	7lv9_23530_superposed.pdb			7lv9_23530	Unique_target	1.54	3	94	0	2	1	3.1	0.02	0	0	3	1	0	7lv9_23530_superposed.pdb
			7msw_23970				635	7msw_23970	Unique_target	1.19	100	535	61	10	29	15.748	0.13	66	0.1	14.3	1	4	7msw_23970_superposed.pdb			7msw_23970	Unique_target	1.19	100	535	61	10	29	15.7	0.13	66	0.1	14.3	1	4	7msw_23970_superposed.pdb
			7mlz_23914				196	7mlz_23914	Unique_target	1.12	151	45	135	0	16	77.0408	0.69	94.7	0.73	11.6	1	0	7mlz_23914_superposed.pdb			7mlz_23914	Unique_target	1.12	151	45	135	0	16	77	0.69	94.7	0.73	11.6	1	0	7mlz_23914_superposed.pdb
			7m7b_23709				209	7m7b_23709	Unique_target	1.34	91	118	78	0	13	43.5407	0.33	91.2	0.4	15.2	1	0	7m7b_23709_superposed.pdb			7m7b_23709	Unique_target	1.34	91	118	78	0	13	43.5	0.33	91.2	0.4	15.2	1	0	7m7b_23709_superposed.pdb
			7lx5_23566				196	7lx5_23566	Unique_target	1.44	68	128	50	0	18	34.6939	0.24	77.9	0.27	8.5	1	0	7lx5_23566_superposed.pdb			7lx5_23566	Unique_target	1.44	68	128	50	0	18	34.7	0.24	77.9	0.27	8.5	1	0	7lx5_23566_superposed.pdb
			7c2k_30275				927	7c2k_30275	Unique_target	0.51	901	26	892	0	9	97.1953	1.9	99	0.96	112.6	1	0	7c2k_30275_superposed.pdb			7c2k_30275	Unique_target	0.51	901	26	892	0	9	97.2	1.9	99	0.96	112.6	1	0	7c2k_30275_superposed.pdb
			7lci_23274				393	7lci_23274	Unique_target	0.95	273	120	250	0	23	69.4656	0.73	94.5	0.66	30.3	1	0	7lci_23274_superposed.pdb			7lci_23274	Unique_target	0.95	273	120	250	0	23	69.5	0.73	94.5	0.66	30.3	1	0	7lci_23274_superposed.pdb
			7mjs_23883				132	7mjs_23883	Unique_target	0.44	130	2	130	0	0	98.4848	2.25	100	0.98	130	1	0	7mjs_23883_superposed.pdb			7mjs_23883	Unique_target	0.44	130	2	130	0	0	98.5	2.25	100	0.98	130	1	0	7mjs_23883_superposed.pdb
			7eda_31062				334	7eda_31062	Unique_target	0.53	318	16	314	0	4	95.2096	1.81	98.7	0.94	63.6	1	0	7eda_31062_superposed.pdb			7eda_31062	Unique_target	0.53	318	16	314	0	4	95.2	1.81	98.7	0.94	63.6	1	0	7eda_31062_superposed.pdb
			7ku7_23035				269	7ku7_23035	Unique_target	0.85	206	63	203	0	3	76.5799	0.9	100	0.77	51.5	1	0	7ku7_23035_superposed.pdb			7ku7_23035	Unique_target	0.85	206	63	203	0	3	76.6	0.9	100	0.77	51.5	1	0	7ku7_23035_superposed.pdb
			7kzz_23093				281	7kzz_23093	Unique_target	1.08	249	32	240	0	9	88.6121	0.82	98	0.87	35.6	1	0	7kzz_23093_superposed.pdb			7kzz_23093	Unique_target	1.08	249	32	240	0	9	88.6	0.82	98	0.87	35.6	1	0	7kzz_23093_superposed.pdb
			7brm_30160				257	7brm_30160	Unique_target	0.77	233	24	227	0	6	90.6615	1.18	98.3	0.89	58.2	1	0	7brm_30160_superposed.pdb			7brm_30160	Unique_target	0.77	233	24	227	0	6	90.7	1.18	98.3	0.89	58.2	1	0	7brm_30160_superposed.pdb
			7bxt_30237				103	7bxt_30237	Unique_target	0.76	98	5	98	0	0	95.1456	1.25	100	0.95	98	1	0	7bxt_30237_superposed.pdb			7bxt_30237	Unique_target	0.76	98	5	98	0	0	95.1	1.25	100	0.95	98	1	0	7bxt_30237_superposed.pdb
			7l1k_23110				149	7l1k_23110	Unique_target	0.51	149	0	149	0	0	100	1.95	100	1	149	1	0	7l1k_23110_superposed.pdb			7l1k_23110	Unique_target	0.51	149	0	149	0	0	100	1.95	100	1	149	1	0	7l1k_23110_superposed.pdb
			7rb9_24400				372	7rb9_24400	Unique_target	0.78	355	17	352	0	3	95.4301	1.22	99.7	0.95	88.8	1	0	7rb9_24400_superposed.pdb			7rb9_24400	Unique_target	0.78	355	17	352	0	3	95.4	1.22	99.7	0.95	88.8	1	0	7rb9_24400_superposed.pdb
			7l6u_23208				311	7l6u_23208	Unique_target	0.69	292	19	284	0	8	93.8907	1.36	93.8	0.88	48.7	1	0	7l6u_23208_superposed.pdb			7l6u_23208	Unique_target	0.69	292	19	284	0	8	93.9	1.36	93.8	0.88	48.7	1	0	7l6u_23208_superposed.pdb
			7lvr_23541				441	7lvr_23541	Unique_target	0.5	432	9	427	0	5	97.9592	1.97	99.1	0.97	108	1	0	7lvr_23541_superposed.pdb			7lvr_23541	Unique_target	0.5	432	9	427	0	5	98	1.97	99.1	0.97	108	1	0	7lvr_23541_superposed.pdb
			7me0_23786				347	7me0_23786	Unique_target	0.28	346	1	346	0	0	99.7118	3.56	100	1	346	1	0	7me0_23786_superposed.pdb			7me0_23786	Unique_target	0.28	346	1	346	0	0	99.7	3.56	100	1	346	1	0	7me0_23786_superposed.pdb
			7lsx_23508				245	7lsx_23508	Unique_target	0.55	237	8	234	0	3	96.7347	1.75	100	0.97	118.5	1	0	7lsx_23508_superposed.pdb			7lsx_23508	Unique_target	0.55	237	8	234	0	3	96.7	1.75	100	0.97	118.5	1	0	7lsx_23508_superposed.pdb
			7mby_23750				339	7mby_23750	Unique_target	0.72	322	17	317	0	5	94.9853	1.32	99.4	0.94	107.3	1	0	7mby_23750_superposed.pdb			7mby_23750	Unique_target	0.72	322	17	317	0	5	95	1.32	99.4	0.94	107.3	1	0	7mby_23750_superposed.pdb
			7ls5_23502				243	7ls5_23502	Unique_target	0.41	238	5	237	0	1	97.9424	2.38	99.6	0.98	238	1	0	7ls5_23502_superposed.pdb			7ls5_23502	Unique_target	0.41	238	5	237	0	1	97.9	2.38	99.6	0.98	238	1	0	7ls5_23502_superposed.pdb
			7ev9_31325				382	7ev9_31325	Unique_target	0.42	381	1	380	0	1	99.7382	2.37	100	1	190.5	1	0	7ev9_31325_superposed.pdb			7ev9_31325	Unique_target	0.42	381	1	380	0	1	99.7	2.37	100	1	190.5	1	0	7ev9_31325_superposed.pdb
			7m9c_23723				257	7m9c_23723	Unique_target	1.1	233	24	225	0	8	90.6615	0.82	99.1	0.9	46.6	1	0	7m9c_23723_superposed.pdb			7m9c_23723	Unique_target	1.1	233	24	225	0	8	90.7	0.82	99.1	0.9	46.6	1	0	7m9c_23723_superposed.pdb
			7lc6_23269				557	7lc6_23269	Unique_target	0.45	556	1	555	0	1	99.8205	2.22	99.8	1	278	1	0	7lc6_23269_superposed.pdb			7lc6_23269	Unique_target	0.45	556	1	555	0	1	99.8	2.22	99.8	1	278	1	0	7lc6_23269_superposed.pdb
			7n8i_24237				106	7n8i_24237	Unique_target	0.25	106	0	106	0	0	100	4.05	100	1	106	1	0	7n8i_24237_superposed.pdb			7n8i_24237	Unique_target	0.25	106	0	106	0	0	100	4.05	100	1	106	1	0	7n8i_24237_superposed.pdb
			DOCKING					DOCKING																		DOCKING
			7lv9_23530				97	7lv9_23530	0	0	0	0	0	0	0	0	0	0	0	0	0	0	0			7lv9_23530
			7msw_23970				635	7msw_23970	Unique_target	0.87	14	0	13	0	1	2.20472	0.03	100	0.02	7	2	0	7msw_23970_docked.pdb			7msw_23970	Unique_target	0.87	14	0	13	0	1	2.2	0.03	100	0.02	7	2	0	7msw_23970_docked.pdb
			7mlz_23914				196	7mlz_23914	Unique_target	1.1	152	20	140	0	12	77.551	0.71	99.3	0.77	13.8	3	0	7mlz_23914_docked.pdb			7mlz_23914	Unique_target	1.1	152	20	140	0	12	77.6	0.71	99.3	0.77	13.8	3	0	7mlz_23914_docked.pdb
			7m7b_23709				209	7m7b_23709	Unique_target	0.52	128	0	125	0	3	61.244	1.17	100	0.61	32	4	0	7m7b_23709_docked.pdb			7m7b_23709	Unique_target	0.52	128	0	125	0	3	61.2	1.17	100	0.61	32	4	0	7m7b_23709_docked.pdb
			7lx5_23566				196	7lx5_23566	Unique_target	0.73	142	37	137	0	5	72.449	1	97.2	0.7	35.5	2	0	7lx5_23566_docked.pdb			7lx5_23566	Unique_target	0.73	142	37	137	0	5	72.4	1	97.2	0.7	35.5	2	0	7lx5_23566_docked.pdb
			7c2k_30275				927	7c2k_30275	Unique_target	0.39	899	8	891	0	8	96.9795	2.46	99.1	0.96	128.4	3	0	7c2k_30275_docked.pdb			7c2k_30275	Unique_target	0.39	899	8	891	0	8	97	2.46	99.1	0.96	128.4	3	0	7c2k_30275_docked.pdb
			7lci_23274				393	7lci_23274	Unique_target	0.68	325	17	313	0	12	82.6972	1.22	99.1	0.82	36.1	6	0	7lci_23274_docked.pdb			7lci_23274	Unique_target	0.68	325	17	313	0	12	82.7	1.22	99.1	0.82	36.1	6	0	7lci_23274_docked.pdb
			7mjs_23883				132	7mjs_23883	Unique_target	0.43	130	0	130	0	0	98.4848	2.3	100	0.98	130	1	0	7mjs_23883_docked.pdb			7mjs_23883	Unique_target	0.43	130	0	130	0	0	98.5	2.3	100	0.98	130	1	0	7mjs_23883_docked.pdb
			7eda_31062				334	7eda_31062	Unique_target	0.44	312	9	307	0	5	93.4132	2.13	98.4	0.92	78	1	0	7eda_31062_docked.pdb			7eda_31062	Unique_target	0.44	312	9	307	0	5	93.4	2.13	98.4	0.92	78	1	0	7eda_31062_docked.pdb
			7ku7_23035				269	7ku7_23035	Unique_target	1.18	195	54	186	0	9	72.4907	0.62	97.9	0.71	27.9	3	0	7ku7_23035_docked.pdb			7ku7_23035	Unique_target	1.18	195	54	186	0	9	72.5	0.62	97.9	0.71	27.9	3	0	7ku7_23035_docked.pdb
			7kzz_23093				281	7kzz_23093	Unique_target	0.87	248	32	236	0	12	88.2562	1.01	97.2	0.86	41.3	1	0	7kzz_23093_docked.pdb			7kzz_23093	Unique_target	0.87	248	32	236	0	12	88.3	1.01	97.2	0.86	41.3	1	0	7kzz_23093_docked.pdb
			7brm_30160				257	7brm_30160	Unique_target	0.67	225	18	219	0	6	87.5486	1.31	98.7	0.86	56.2	2	0	7brm_30160_docked.pdb			7brm_30160	Unique_target	0.67	225	18	219	0	6	87.5	1.31	98.7	0.86	56.2	2	0	7brm_30160_docked.pdb
			7bxt_30237				103	7bxt_30237	Unique_target	0.81	98	0	98	0	0	95.1456	1.18	100	0.95	98	1	0	7bxt_30237_docked.pdb			7bxt_30237	Unique_target	0.81	98	0	98	0	0	95.1	1.18	100	0.95	98	1	0	7bxt_30237_docked.pdb
			7l1k_23110				149	7l1k_23110	Unique_target	0.49	148	1	147	0	1	99.3289	2.02	100	0.99	74	1	0	7l1k_23110_docked.pdb			7l1k_23110	Unique_target	0.49	148	1	147	0	1	99.3	2.02	100	0.99	74	1	0	7l1k_23110_docked.pdb
			7rb9_24400				372	7rb9_24400	Unique_target	0.78	352	10	348	0	4	94.6237	1.21	99.7	0.94	70.4	2	0	7rb9_24400_docked.pdb			7rb9_24400	Unique_target	0.78	352	10	348	0	4	94.6	1.21	99.7	0.94	70.4	2	0	7rb9_24400_docked.pdb
			7l6u_23208				311	7l6u_23208	Unique_target	0.49	296	12	288	0	8	95.1768	1.93	93.2	0.89	49.3	1	0	7l6u_23208_docked.pdb			7l6u_23208	Unique_target	0.49	296	12	288	0	8	95.2	1.93	93.2	0.89	49.3	1	0	7l6u_23208_docked.pdb
			7lvr_23541				441	7lvr_23541	Unique_target	0.5	431	6	426	0	5	97.7324	1.97	99.1	0.97	107.8	1	0	7lvr_23541_docked.pdb			7lvr_23541	Unique_target	0.5	431	6	426	0	5	97.7	1.97	99.1	0.97	107.8	1	0	7lvr_23541_docked.pdb
			7me0_23786				347	7me0_23786	Unique_target	0.28	346	1	346	0	0	99.7118	3.56	100	1	346	1	0	7me0_23786_docked.pdb			7me0_23786	Unique_target	0.28	346	1	346	0	0	99.7	3.56	100	1	346	1	0	7me0_23786_docked.pdb
			7lsx_23508				245	7lsx_23508	Unique_target	0.54	237	4	234	0	3	96.7347	1.78	100	0.97	118.5	1	0	7lsx_23508_docked.pdb			7lsx_23508	Unique_target	0.54	237	4	234	0	3	96.7	1.78	100	0.97	118.5	1	0	7lsx_23508_docked.pdb
			7mby_23750				339	7mby_23750	Unique_target	0.67	321	18	315	0	6	94.6903	1.42	99.1	0.94	107	1	0	7mby_23750_docked.pdb			7mby_23750	Unique_target	0.67	321	18	315	0	6	94.7	1.42	99.1	0.94	107	1	0	7mby_23750_docked.pdb
			7ls5_23502				243	7ls5_23502	Unique_target	0.37	237	2	237	0	0	97.5309	2.61	100	0.98	237	1	0	7ls5_23502_docked.pdb			7ls5_23502	Unique_target	0.37	237	2	237	0	0	97.5	2.61	100	0.98	237	1	0	7ls5_23502_docked.pdb
			7ev9_31325				382	7ev9_31325	Unique_target	0.33	381	1	380	0	1	99.7382	3.03	100	1	190.5	1	0	7ev9_31325_docked.pdb			7ev9_31325	Unique_target	0.33	381	1	380	0	1	99.7	3.03	100	1	190.5	1	0	7ev9_31325_docked.pdb
			7m9c_23723				257	7m9c_23723	Unique_target	1.01	245	12	239	0	6	95.3307	0.94	100	0.95	40.8	1	0	7m9c_23723_docked.pdb			7m9c_23723	Unique_target	1.01	245	12	239	0	6	95.3	0.94	100	0.95	40.8	1	0	7m9c_23723_docked.pdb
			7lc6_23269				557	7lc6_23269	Unique_target	0.45	556	1	555	0	1	99.8205	2.21	99.8	1	278	1	0	7lc6_23269_docked.pdb			7lc6_23269	Unique_target	0.45	556	1	555	0	1	99.8	2.21	99.8	1	278	1	0	7lc6_23269_docked.pdb
			7n8i_24237				106	7n8i_24237	Unique_target	0.26	106	0	106	0	0	100	3.88	100	1	106	1	0	7n8i_24237_docked.pdb			7n8i_24237	Unique_target	0.26	106	0	106	0	0	100	3.88	100	1	106	1	0	7n8i_24237_docked.pdb
			DOCKING					DOCKING	AND	MORPHING	FULL	MODEL														DOCKING	AND	MORPHING	FULL	MODEL
			7lv9_23530				97	7lv9_23530	0	0	0	0	0	0	0	0	0	0	0	0	0	0	0			7lv9_23530
			7msw_23970				635	7msw_23970	Unique_target	1.18	102	533	69	10	23	16.063	0.14	65.7	0.11	14.6	1	5	7msw_23970_morphed.pdb			7msw_23970	Unique_target	1.18	102	533	69	10	23	16.1	0.14	65.7	0.11	14.6	1	5	7msw_23970_morphed.pdb
			7mlz_23914				196	7mlz_23914	Unique_target	1.14	163	33	147	0	16	83.1633	0.73	95.7	0.8	12.5	1	0	7mlz_23914_morphed.pdb			7mlz_23914	Unique_target	1.14	163	33	147	0	16	83.2	0.73	95.7	0.8	12.5	1	0	7mlz_23914_morphed.pdb
			7m7b_23709				209	7m7b_23709	Unique_target	0.68	146	63	139	3	4	69.8565	1.03	95.9	0.67	36.5	1	2	7m7b_23709_morphed.pdb			7m7b_23709	Unique_target	0.68	146	63	139	3	4	69.9	1.03	95.9	0.67	36.5	1	2	7m7b_23709_morphed.pdb
			7lx5_23566				196	7lx5_23566	Unique_target	0.75	149	47	141	0	8	76.0204	1.01	96	0.73	29.8	1	0	7lx5_23566_morphed.pdb			7lx5_23566	Unique_target	0.75	149	47	141	0	8	76	1.01	96	0.73	29.8	1	0	7lx5_23566_morphed.pdb
			7c2k_30275				927	7c2k_30275	Unique_target	0.4	902	25	894	0	8	97.3031	2.42	99	0.96	128.9	1	0	7c2k_30275_morphed.pdb			7c2k_30275	Unique_target	0.4	902	25	894	0	8	97.3	2.42	99	0.96	128.9	1	0	7c2k_30275_morphed.pdb
			7lci_23274				393	7lci_23274	Unique_target	0.73	343	50	332	0	11	87.2774	1.19	98.3	0.86	31.2	1	0	7lci_23274_morphed.pdb			7lci_23274	Unique_target	0.73	343	50	332	0	11	87.3	1.19	98.3	0.86	31.2	1	0	7lci_23274_morphed.pdb
			7mjs_23883				132	7mjs_23883	Unique_target	0.43	130	2	130	0	0	98.4848	2.28	100	0.98	130	1	0	7mjs_23883_morphed.pdb			7mjs_23883	Unique_target	0.43	130	2	130	0	0	98.5	2.28	100	0.98	130	1	0	7mjs_23883_morphed.pdb
			7eda_31062				334	7eda_31062	Unique_target	0.47	319	15	315	0	4	95.509	2.03	98.4	0.94	63.8	1	0	7eda_31062_morphed.pdb			7eda_31062	Unique_target	0.47	319	15	315	0	4	95.5	2.03	98.4	0.94	63.8	1	0	7eda_31062_morphed.pdb
			7ku7_23035				269	7ku7_23035	Unique_target	1.17	197	72	188	0	9	73.2342	0.62	98	0.72	28.1	1	0	7ku7_23035_morphed.pdb			7ku7_23035	Unique_target	1.17	197	72	188	0	9	73.2	0.62	98	0.72	28.1	1	0	7ku7_23035_morphed.pdb
			7kzz_23093				281	7kzz_23093	Unique_target	0.86	248	33	238	0	10	88.2562	1.03	97.6	0.86	41.3	1	0	7kzz_23093_morphed.pdb			7kzz_23093	Unique_target	0.86	248	33	238	0	10	88.3	1.03	97.6	0.86	41.3	1	0	7kzz_23093_morphed.pdb
			7brm_30160				257	7brm_30160	Unique_target	0.69	230	27	224	0	6	89.4942	1.29	98.7	0.88	57.5	1	0	7brm_30160_morphed.pdb			7brm_30160	Unique_target	0.69	230	27	224	0	6	89.5	1.29	98.7	0.88	57.5	1	0	7brm_30160_morphed.pdb
			7bxt_30237				103	7bxt_30237	Unique_target	0.81	98	5	98	0	0	95.1456	1.18	100	0.95	98	1	0	7bxt_30237_morphed.pdb			7bxt_30237	Unique_target	0.81	98	5	98	0	0	95.1	1.18	100	0.95	98	1	0	7bxt_30237_morphed.pdb
			7l1k_23110				149	7l1k_23110	Unique_target	0.49	148	1	147	0	1	99.3289	2.02	100	0.99	74	1	0	7l1k_23110_morphed.pdb			7l1k_23110	Unique_target	0.49	148	1	147	0	1	99.3	2.02	100	0.99	74	1	0	7l1k_23110_morphed.pdb
			7rb9_24400				372	7rb9_24400	Unique_target	0.8	355	17	352	0	3	95.4301	1.19	99.7	0.95	88.8	1	0	7rb9_24400_morphed.pdb			7rb9_24400	Unique_target	0.8	355	17	352	0	3	95.4	1.19	99.7	0.95	88.8	1	0	7rb9_24400_morphed.pdb
			7l6u_23208				311	7l6u_23208	Unique_target	0.49	296	15	288	0	8	95.1768	1.94	93.2	0.89	49.3	1	0	7l6u_23208_morphed.pdb			7l6u_23208	Unique_target	0.49	296	15	288	0	8	95.2	1.94	93.2	0.89	49.3	1	0	7l6u_23208_morphed.pdb
			7lvr_23541				441	7lvr_23541	Unique_target	0.5	432	9	427	0	5	97.9592	1.97	99.1	0.97	108	1	0	7lvr_23541_morphed.pdb			7lvr_23541	Unique_target	0.5	432	9	427	0	5	98	1.97	99.1	0.97	108	1	0	7lvr_23541_morphed.pdb
			7me0_23786				347	7me0_23786	Unique_target	0.28	346	1	346	0	0	99.7118	3.56	100	1	346	1	0	7me0_23786_morphed.pdb			7me0_23786	Unique_target	0.28	346	1	346	0	0	99.7	3.56	100	1	346	1	0	7me0_23786_morphed.pdb
			7lsx_23508				245	7lsx_23508	Unique_target	0.54	237	8	234	0	3	96.7347	1.78	100	0.97	118.5	1	0	7lsx_23508_morphed.pdb			7lsx_23508	Unique_target	0.54	237	8	234	0	3	96.7	1.78	100	0.97	118.5	1	0	7lsx_23508_morphed.pdb
			7mby_23750				339	7mby_23750	Unique_target	0.67	321	18	315	0	6	94.6903	1.42	99.1	0.94	107	1	0	7mby_23750_morphed.pdb			7mby_23750	Unique_target	0.67	321	18	315	0	6	94.7	1.42	99.1	0.94	107	1	0	7mby_23750_morphed.pdb
			7ls5_23502				243	7ls5_23502	Unique_target	0.39	238	5	237	0	1	97.9424	2.54	99.6	0.98	238	1	0	7ls5_23502_morphed.pdb			7ls5_23502	Unique_target	0.39	238	5	237	0	1	97.9	2.54	99.6	0.98	238	1	0	7ls5_23502_morphed.pdb
			7ev9_31325				382	7ev9_31325	Unique_target	0.33	381	1	380	0	1	99.7382	3.06	100	1	190.5	1	0	7ev9_31325_morphed.pdb			7ev9_31325	Unique_target	0.33	381	1	380	0	1	99.7	3.06	100	1	190.5	1	0	7ev9_31325_morphed.pdb
			7m9c_23723				257	7m9c_23723	Unique_target	1	243	14	236	0	7	94.5525	0.94	100	0.95	34.7	1	0	7m9c_23723_morphed.pdb			7m9c_23723	Unique_target	1	243	14	236	0	7	94.6	0.94	100	0.95	34.7	1	0	7m9c_23723_morphed.pdb
			7lc6_23269				557	7lc6_23269	Unique_target	0.45	556	1	555	0	1	99.8205	2.21	99.8	1	278	1	0	7lc6_23269_morphed.pdb			7lc6_23269	Unique_target	0.45	556	1	555	0	1	99.8	2.21	99.8	1	278	1	0	7lc6_23269_morphed.pdb
			7n8i_24237				106	7n8i_24237	Unique_target	0.26	106	0	106	0	0	100	3.88	100	1	106	1	0	7n8i_24237_morphed.pdb			7n8i_24237	Unique_target	0.26	106	0	106	0	0	100	3.88	100	1	106	1	0	7n8i_24237_morphed.pdb
			REFINEMENT					REFINEMENT																		REFINEMENT
			7lv9_23530				97	7lv9_23530	0	0	0	0	0	0	0	0	0	0	0	0	0	0	0			7lv9_23530
			7msw_23970				635	7msw_23970	Unique_target	0.99	109	526	71	8	30	17.1654	0.17	62.4	0.11	15.6	1	4	7msw_23970_refine.pdb			7msw_23970	Unique_target	0.99	109	526	71	8	30	17.2	0.17	62.4	0.11	15.6	1	4	7msw_23970_refine.pdb	Unique_target	1.36	155	480	71	22	62	24.4
			7mlz_23914				196	7mlz_23914	Unique_target	1.07	166	30	153	0	13	84.6939	0.79	95.8	0.81	13.8	1	0	7mlz_23914_refine.pdb			7mlz_23914	Unique_target	1.07	166	30	153	0	13	84.7	0.79	95.8	0.81	13.8	1	0	7mlz_23914_refine.pdb	Unique_target	1.21	155	41	137	0	18	79.1
			7m7b_23709				209	7m7b_23709	Unique_target	0.62	146	63	139	3	4	69.8565	1.12	95.9	0.67	36.5	1	2	7m7b_23709_refine.pdb			7m7b_23709	Unique_target	0.62	146	63	139	3	4	69.9	1.12	95.9	0.67	36.5	1	2	7m7b_23709_refine.pdb	Unique_target	1.03	123	86	98	0	25	58.9
			7lx5_23566				196	7lx5_23566	Unique_target	0.69	156	40	147	0	9	79.5918	1.15	94.2	0.75	26	1	0	7lx5_23566_refine.pdb			7lx5_23566	Unique_target	0.69	156	40	147	0	9	79.6	1.15	94.2	0.75	26	1	0	7lx5_23566_refine.pdb	Unique_target	0.96	144	52	125	2	17	73.5
			7c2k_30275				927	7c2k_30275	Unique_target	0.35	903	24	894	0	9	97.411	2.81	98.8	0.96	129	1	0	7c2k_30275_refine.pdb			7c2k_30275	Unique_target	0.35	903	24	894	0	9	97.4	2.81	98.8	0.96	129	1	0	7c2k_30275_refine.pdb	Unique_target	0.46	888	39	874	0	14	95.8
			7lci_23274				393	7lci_23274	Unique_target	0.65	345	48	334	0	11	87.7863	1.35	98.8	0.87	38.3	1	0	7lci_23274_refine.pdb			7lci_23274	Unique_target	0.65	345	48	334	0	11	87.8	1.35	98.8	0.87	38.3	1	0	7lci_23274_refine.pdb	Unique_target	0.77	352	41	335	0	17	89.6
			7mjs_23883				132	7mjs_23883	Unique_target	0.33	130	2	130	0	0	98.4848	2.95	100	0.98	130	1	0	7mjs_23883_refine.pdb			7mjs_23883	Unique_target	0.33	130	2	130	0	0	98.5	2.95	100	0.98	130	1	0	7mjs_23883_refine.pdb	Unique_target	0.86	117	15	107	0	10	88.6
			7eda_31062				334	7eda_31062	Unique_target	0.44	319	15	315	0	4	95.509	2.19	98.4	0.94	63.8	1	0	7eda_31062_refine.pdb			7eda_31062	Unique_target	0.44	319	15	315	0	4	95.5	2.19	98.4	0.94	63.8	1	0	7eda_31062_refine.pdb	Unique_target	0.66	289	45	265	2	22	86.5
			7ku7_23035				269	7ku7_23035	Unique_target	1.17	200	69	192	0	8	74.3494	0.63	98.5	0.73	28.6	1	0	7ku7_23035_refine.pdb			7ku7_23035	Unique_target	1.17	200	69	192	0	8	74.3	0.63	98.5	0.73	28.6	1	0	7ku7_23035_refine.pdb	Unique_target	1.34	177	92	153	0	24	65.8
			7kzz_23093				281	7kzz_23093	Unique_target	0.75	247	34	237	0	10	87.9004	1.17	97.6	0.86	41.2	1	0	7kzz_23093_refine.pdb			7kzz_23093	Unique_target	0.75	247	34	237	0	10	87.9	1.17	97.6	0.86	41.2	1	0	7kzz_23093_refine.pdb	Unique_target	1.05	229	52	203	0	26	81.5
			7brm_30160				257	7brm_30160	Unique_target	0.53	233	24	228	0	5	90.6615	1.72	99.1	0.9	77.7	1	0	7brm_30160_refine.pdb			7brm_30160	Unique_target	0.53	233	24	228	0	5	90.7	1.72	99.1	0.9	77.7	1	0	7brm_30160_refine.pdb	Unique_target	0.94	196	61	173	3	20	76.3
			7bxt_30237				103	7bxt_30237	Unique_target	0.68	98	5	98	0	0	95.1456	1.4	100	0.95	98	1	0	7bxt_30237_refine.pdb			7bxt_30237	Unique_target	0.68	98	5	98	0	0	95.1	1.4	100	0.95	98	1	0	7bxt_30237_refine.pdb	Unique_target	1.4	59	44	41	0	18	57.3
			7l1k_23110				149	7l1k_23110	Unique_target	0.45	148	1	147	0	1	99.3289	2.19	100	0.99	74	1	0	7l1k_23110_refine.pdb			7l1k_23110	Unique_target	0.45	148	1	147	0	1	99.3	2.19	100	0.99	74	1	0	7l1k_23110_refine.pdb	Unique_target	0.66	141	8	138	0	3	94.6
			7rb9_24400				372	7rb9_24400	Unique_target	0.65	360	12	358	0	2	96.7742	1.5	99.7	0.97	120	1	0	7rb9_24400_refine.pdb			7rb9_24400	Unique_target	0.65	360	12	358	0	2	96.8	1.5	99.7	0.97	120	1	0	7rb9_24400_refine.pdb	Unique_target	0.89	352	20	342	0	10	94.6
			7l6u_23208				311	7l6u_23208	Unique_target	0.41	295	16	287	0	8	94.8553	2.3	93.6	0.89	59	1	0	7l6u_23208_refine.pdb			7l6u_23208	Unique_target	0.41	295	16	287	0	8	94.9	2.3	93.6	0.89	59	1	0	7l6u_23208_refine.pdb	Unique_target	0.65	290	21	279	0	11	93.2
			7lvr_23541				441	7lvr_23541	Unique_target	0.44	431	10	427	0	4	97.7324	2.21	99.1	0.97	107.8	1	0	7lvr_23541_refine.pdb			7lvr_23541	Unique_target	0.44	431	10	427	0	4	97.7	2.21	99.1	0.97	107.8	1	0	7lvr_23541_refine.pdb	Unique_target	0.7	408	33	394	0	14	92.5
			7me0_23786				347	7me0_23786	Unique_target	0.22	346	1	346	0	0	99.7118	4.49	100	1	346	1	0	7me0_23786_refine.pdb			7me0_23786	Unique_target	0.22	346	1	346	0	0	99.7	4.49	100	1	346	1	0	7me0_23786_refine.pdb	Unique_target	0.39	335	12	331	0	4	96.5
			7lsx_23508				245	7lsx_23508	Unique_target	0.52	237	8	234	0	3	96.7347	1.87	100	0.97	118.5	1	0	7lsx_23508_refine.pdb			7lsx_23508	Unique_target	0.52	237	8	234	0	3	96.7	1.87	100	0.97	118.5	1	0	7lsx_23508_refine.pdb	Unique_target	0.96	225	20	211	2	12	91.8
			7mby_23750				339	7mby_23750	Unique_target	0.55	322	17	317	0	5	94.9853	1.72	99.1	0.94	161	1	0	7mby_23750_refine.pdb			7mby_23750	Unique_target	0.55	322	17	317	0	5	95	1.72	99.1	0.94	161	1	0	7mby_23750_refine.pdb	Unique_target	0.75	304	35	294	0	10	89.7
			7ls5_23502				243	7ls5_23502	Unique_target	0.34	238	5	237	0	1	97.9424	2.92	99.6	0.98	238	1	0	7ls5_23502_refine.pdb			7ls5_23502	Unique_target	0.34	238	5	237	0	1	97.9	2.92	99.6	0.98	238	1	0	7ls5_23502_refine.pdb	Unique_target	0.55	225	18	219	0	6	92.6
			7ev9_31325				382	7ev9_31325	Unique_target	0.24	381	1	380	0	1	99.7382	4.09	100	1	190.5	1	0	7ev9_31325_refine.pdb			7ev9_31325	Unique_target	0.24	381	1	380	0	1	99.7	4.09	100	1	190.5	1	0	7ev9_31325_refine.pdb	Unique_target	0.51	373	9	366	0	7	97.6
			7m9c_23723				257	7m9c_23723	Unique_target	0.96	249	8	244	0	5	96.8872	1.01	99.6	0.96	49.8	1	0	7m9c_23723_refine.pdb			7m9c_23723	Unique_target	0.96	249	8	244	0	5	96.9	1.01	99.6	0.96	49.8	1	0	7m9c_23723_refine.pdb	Unique_target	1.36	197	60	170	0	27	76.7
			7lc6_23269				557	7lc6_23269	Unique_target	0.43	555	2	554	0	1	99.6409	2.31	99.8	0.99	277.5	1	0	7lc6_23269_refine.pdb			7lc6_23269	Unique_target	0.43	555	2	554	0	1	99.6	2.31	99.8	0.99	277.5	1	0	7lc6_23269_refine.pdb	Unique_target	0.86	508	49	485	0	23	91.2
			7n8i_24237				106	7n8i_24237	Unique_target	0.24	106	0	106	0	0	100	4.11	100	1	106	1	0	7n8i_24237_refine.pdb			7n8i_24237	Unique_target	0.24	106	0	106	0	0	100	4.11	100	1	106	1	0	7n8i_24237_refine.pdb	Unique_target	0.42	106	0	106	0	0	100
			ITERATIVE					ITERATIVE	RESOLUTION	REFINEMENT																ITERATIVE	RESOLUTION	REFINEMENT
			7lv9_23530				97	7lv9_23530	0	0	0	0	0	0	0	0	0	0	0	0	0	0	0			7lv9_23530
			7msw_23970				635	7msw_23970	Unique_target	1.36	155	480	71	22	62	24.4094	0.18	40	0.1	7.4	1	12	7msw_23970_iter_res_refine.pdb			7msw_23970	Unique_target	1.36	155	480	71	22	62	24.4	0.18	40	0.1	7.4	1	12	7msw_23970_iter_res_refine.pdb
			7mlz_23914				196	7mlz_23914	Unique_target	1.21	155	41	137	0	18	79.0816	0.65	95.5	0.76	10.3	1	0	7mlz_23914_iter_res_refine.pdb			7mlz_23914	Unique_target	1.21	155	41	137	0	18	79.1	0.65	95.5	0.76	10.3	1	0	7mlz_23914_iter_res_refine.pdb
			7m7b_23709				209	7m7b_23709	Unique_target	1.03	123	86	98	0	25	58.8517	0.57	83.7	0.49	12.3	1	2	7m7b_23709_iter_res_refine.pdb			7m7b_23709	Unique_target	1.03	123	86	98	0	25	58.9	0.57	83.7	0.49	12.3	1	2	7m7b_23709_iter_res_refine.pdb
			7lx5_23566				196	7lx5_23566	Unique_target	0.96	144	52	125	2	17	73.4694	0.77	90.3	0.66	13.1	1	2	7lx5_23566_iter_res_refine.pdb			7lx5_23566	Unique_target	0.96	144	52	125	2	17	73.5	0.77	90.3	0.66	13.1	1	2	7lx5_23566_iter_res_refine.pdb
			7c2k_30275				927	7c2k_30275	Unique_target	0.46	888	39	874	0	14	95.7929	2.07	98.9	0.95	80.7	1	0	7c2k_30275_iter_res_refine.pdb			7c2k_30275	Unique_target	0.46	888	39	874	0	14	95.8	2.07	98.9	0.95	80.7	1	0	7c2k_30275_iter_res_refine.pdb
			7lci_23274				393	7lci_23274	Unique_target	0.77	352	41	335	0	17	89.5674	1.16	96.9	0.87	29.3	1	0	7lci_23274_iter_res_refine.pdb			7lci_23274	Unique_target	0.77	352	41	335	0	17	89.6	1.16	96.9	0.87	29.3	1	0	7lci_23274_iter_res_refine.pdb
			7mjs_23883				132	7mjs_23883	Unique_target	0.86	117	15	107	0	10	88.6364	1.03	92.3	0.82	23.4	1	0	7mjs_23883_iter_res_refine.pdb			7mjs_23883	Unique_target	0.86	117	15	107	0	10	88.6	1.03	92.3	0.82	23.4	1	0	7mjs_23883_iter_res_refine.pdb
			7eda_31062				334	7eda_31062	Unique_target	0.66	289	45	265	2	22	86.5269	1.31	93.1	0.81	22.2	1	3	7eda_31062_iter_res_refine.pdb			7eda_31062	Unique_target	0.66	289	45	265	2	22	86.5	1.31	93.1	0.81	22.2	1	3	7eda_31062_iter_res_refine.pdb
			7ku7_23035				269	7ku7_23035	Unique_target	1.34	177	92	153	0	24	65.7993	0.49	89.3	0.59	12.6	1	0	7ku7_23035_iter_res_refine.pdb			7ku7_23035	Unique_target	1.34	177	92	153	0	24	65.8	0.49	89.3	0.59	12.6	1	0	7ku7_23035_iter_res_refine.pdb
			7kzz_23093				281	7kzz_23093	Unique_target	1.05	229	52	203	0	26	81.4947	0.77	91.7	0.75	15.3	1	0	7kzz_23093_iter_res_refine.pdb			7kzz_23093	Unique_target	1.05	229	52	203	0	26	81.5	0.77	91.7	0.75	15.3	1	0	7kzz_23093_iter_res_refine.pdb
			7brm_30160				257	7brm_30160	Unique_target	0.94	196	61	173	3	20	76.2646	0.82	92.3	0.7	13.1	1	2	7brm_30160_iter_res_refine.pdb			7brm_30160	Unique_target	0.94	196	61	173	3	20	76.3	0.82	92.3	0.7	13.1	1	2	7brm_30160_iter_res_refine.pdb
			7bxt_30237				103	7bxt_30237	Unique_target	1.4	59	44	41	0	18	57.2816	0.41	78	0.45	8.4	1	0	7bxt_30237_iter_res_refine.pdb			7bxt_30237	Unique_target	1.4	59	44	41	0	18	57.3	0.41	78	0.45	8.4	1	0	7bxt_30237_iter_res_refine.pdb
			7l1k_23110				149	7l1k_23110	Unique_target	0.66	141	8	138	0	3	94.6309	1.44	99.3	0.94	35.2	1	0	7l1k_23110_iter_res_refine.pdb			7l1k_23110	Unique_target	0.66	141	8	138	0	3	94.6	1.44	99.3	0.94	35.2	1	0	7l1k_23110_iter_res_refine.pdb
			7rb9_24400				372	7rb9_24400	Unique_target	0.89	352	20	342	0	10	94.6237	1.06	96.6	0.91	39.1	1	0	7rb9_24400_iter_res_refine.pdb			7rb9_24400	Unique_target	0.89	352	20	342	0	10	94.6	1.06	96.6	0.91	39.1	1	0	7rb9_24400_iter_res_refine.pdb
			7l6u_23208				311	7l6u_23208	Unique_target	0.65	290	21	279	0	11	93.2476	1.43	92.8	0.86	32.2	1	0	7l6u_23208_iter_res_refine.pdb			7l6u_23208	Unique_target	0.65	290	21	279	0	11	93.2	1.43	92.8	0.86	32.2	1	0	7l6u_23208_iter_res_refine.pdb
			7lvr_23541				441	7lvr_23541	Unique_target	0.7	408	33	394	0	14	92.517	1.32	96.8	0.9	34	1	0	7lvr_23541_iter_res_refine.pdb			7lvr_23541	Unique_target	0.7	408	33	394	0	14	92.5	1.32	96.8	0.9	34	1	0	7lvr_23541_iter_res_refine.pdb
			7me0_23786				347	7me0_23786	Unique_target	0.39	335	12	331	0	4	96.5418	2.46	99.1	0.96	67	1	0	7me0_23786_iter_res_refine.pdb			7me0_23786	Unique_target	0.39	335	12	331	0	4	96.5	2.46	99.1	0.96	67	1	0	7me0_23786_iter_res_refine.pdb
			7lsx_23508				245	7lsx_23508	Unique_target	0.96	225	20	211	2	12	91.8367	0.96	96.9	0.89	28.1	1	2	7lsx_23508_iter_res_refine.pdb			7lsx_23508	Unique_target	0.96	225	20	211	2	12	91.8	0.96	96.9	0.89	28.1	1	2	7lsx_23508_iter_res_refine.pdb
			7mby_23750				339	7mby_23750	Unique_target	0.75	304	35	294	0	10	89.6755	1.19	97.7	0.88	50.7	1	0	7mby_23750_iter_res_refine.pdb			7mby_23750	Unique_target	0.75	304	35	294	0	10	89.7	1.19	97.7	0.88	50.7	1	0	7mby_23750_iter_res_refine.pdb
			7ls5_23502				243	7ls5_23502	Unique_target	0.55	225	18	219	0	6	92.5926	1.68	98.2	0.91	45	1	0	7ls5_23502_iter_res_refine.pdb			7ls5_23502	Unique_target	0.55	225	18	219	0	6	92.6	1.68	98.2	0.91	45	1	0	7ls5_23502_iter_res_refine.pdb
			7ev9_31325				382	7ev9_31325	Unique_target	0.51	373	9	366	0	7	97.644	1.91	97.3	0.95	46.6	1	0	7ev9_31325_iter_res_refine.pdb			7ev9_31325	Unique_target	0.51	373	9	366	0	7	97.6	1.91	97.3	0.95	46.6	1	0	7ev9_31325_iter_res_refine.pdb
			7m9c_23723				257	7m9c_23723	Unique_target	1.36	197	60	170	0	27	76.6537	0.56	94.9	0.73	15.2	1	0	7m9c_23723_iter_res_refine.pdb			7m9c_23723	Unique_target	1.36	197	60	170	0	27	76.7	0.56	94.9	0.73	15.2	1	0	7m9c_23723_iter_res_refine.pdb
			7lc6_23269				557	7lc6_23269	Unique_target	0.86	508	49	485	0	23	91.2029	1.06	95.5	0.87	24.2	1	0	7lc6_23269_iter_res_refine.pdb			7lc6_23269	Unique_target	0.86	508	49	485	0	23	91.2	1.06	95.5	0.87	24.2	1	0	7lc6_23269_iter_res_refine.pdb
			7n8i_24237				106	7n8i_24237	Unique_target	0.42	106	0	106	0	0	100	2.4	100	1	106	1	0	7n8i_24237_iter_res_refine.pdb			7n8i_24237	Unique_target	0.42	106	0	106	0	0	100	2.4	100	1	106	1	0	7n8i_24237_iter_res_refine.pdb
			REBUILDING					REBUILDING																		REBUILDING
			7lv9_23530				97	7lv9_23530	Unique_target	0	0	97	0	0	0	0	0	0	0	0	1	0	7lv9_23530_rebuilt.pdb			7lv9_23530	Unique_target	0	0	97	0	0	0	0	0	0	0	0	1	0	7lv9_23530_rebuilt.pdb
			7msw_23970				635	7msw_23970	Unique_target	1.28	178	457	80	19	79	28.0315	0.22	43.3	0.12	9.4	40	15	7msw_23970_rebuilt.pdb			7msw_23970	Unique_target	1.28	178	457	80	19	79	28	0.22	43.3	0.12	9.4	40	15	7msw_23970_rebuilt.pdb
			7mlz_23914				196	7mlz_23914	Unique_target	1.09	162	34	148	0	14	82.6531	0.76	96.3	0.8	13.5	1	0	7mlz_23914_rebuilt.pdb			7mlz_23914	Unique_target	1.09	162	34	148	0	14	82.7	0.76	96.3	0.8	13.5	1	0	7mlz_23914_rebuilt.pdb
			7m7b_23709				209	7m7b_23709	Unique_target	0.74	147	62	138	0	9	70.3349	0.95	93.2	0.66	29.4	1	0	7m7b_23709_rebuilt.pdb			7m7b_23709	Unique_target	0.74	147	62	138	0	9	70.3	0.95	93.2	0.66	29.4	1	0	7m7b_23709_rebuilt.pdb
			7lx5_23566				196	7lx5_23566	Unique_target	0.74	158	38	148	2	8	80.6122	1.08	92.4	0.74	22.6	2	2	7lx5_23566_rebuilt.pdb			7lx5_23566	Unique_target	0.74	158	38	148	2	8	80.6	1.08	92.4	0.74	22.6	2	2	7lx5_23566_rebuilt.pdb
			7c2k_30275				927	7c2k_30275	Unique_target	0.33	902	25	894	0	8	97.3031	2.94	98.9	0.96	150.3	1	0	7c2k_30275_rebuilt.pdb			7c2k_30275	Unique_target	0.33	902	25	894	0	8	97.3	2.94	98.9	0.96	150.3	1	0	7c2k_30275_rebuilt.pdb
			7lci_23274				393	7lci_23274	Unique_target	0.68	353	40	337	0	16	89.8219	1.33	97.2	0.87	29.4	1	0	7lci_23274_rebuilt.pdb			7lci_23274	Unique_target	0.68	353	40	337	0	16	89.8	1.33	97.2	0.87	29.4	1	0	7lci_23274_rebuilt.pdb
			7mjs_23883				132	7mjs_23883	Unique_target	0.42	131	1	130	0	1	99.2424	2.38	97.7	0.97	65.5	1	0	7mjs_23883_rebuilt.pdb			7mjs_23883	Unique_target	0.42	131	1	130	0	1	99.2	2.38	97.7	0.97	65.5	1	0	7mjs_23883_rebuilt.pdb
			7eda_31062				334	7eda_31062	Unique_target	0.37	321	13	318	0	3	96.1078	2.57	98.8	0.95	80.2	1	0	7eda_31062_rebuilt.pdb			7eda_31062	Unique_target	0.37	321	13	318	0	3	96.1	2.57	98.8	0.95	80.2	1	0	7eda_31062_rebuilt.pdb
			7ku7_23035				269	7ku7_23035	Unique_target	1.17	195	74	187	0	8	72.4907	0.62	97.4	0.71	39	1	0	7ku7_23035_rebuilt.pdb			7ku7_23035	Unique_target	1.17	195	74	187	0	8	72.5	0.62	97.4	0.71	39	1	0	7ku7_23035_rebuilt.pdb
			7kzz_23093				281	7kzz_23093	Unique_target	0.74	263	18	256	0	7	93.5943	1.26	98.5	0.92	43.8	1	0	7kzz_23093_rebuilt.pdb			7kzz_23093	Unique_target	0.74	263	18	256	0	7	93.6	1.26	98.5	0.92	43.8	1	0	7kzz_23093_rebuilt.pdb
			7brm_30160				257	7brm_30160	Unique_target	0.57	249	8	245	0	4	96.8872	1.69	97.6	0.95	49.8	1	0	7brm_30160_rebuilt.pdb			7brm_30160	Unique_target	0.57	249	8	245	0	4	96.9	1.69	97.6	0.95	49.8	1	0	7brm_30160_rebuilt.pdb
			7bxt_30237				103	7bxt_30237	Unique_target	0.67	95	8	95	0	0	92.233	1.39	100	0.92	95	1	0	7bxt_30237_rebuilt.pdb			7bxt_30237	Unique_target	0.67	95	8	95	0	0	92.2	1.39	100	0.92	95	1	0	7bxt_30237_rebuilt.pdb
			7l1k_23110				149	7l1k_23110	Unique_target	0.44	148	1	147	0	1	99.3289	2.25	100	0.99	74	1	0	7l1k_23110_rebuilt.pdb			7l1k_23110	Unique_target	0.44	148	1	147	0	1	99.3	2.25	100	0.99	74	1	0	7l1k_23110_rebuilt.pdb
			7rb9_24400				372	7rb9_24400	Unique_target	0.65	370	2	370	0	0	99.4624	1.54	100	0.99	370	1	0	7rb9_24400_rebuilt.pdb			7rb9_24400	Unique_target	0.65	370	2	370	0	0	99.5	1.54	100	0.99	370	1	0	7rb9_24400_rebuilt.pdb
			7l6u_23208				311	7l6u_23208	Unique_target	0.48	291	20	284	0	7	93.5691	1.96	93.8	0.88	58.2	1	0	7l6u_23208_rebuilt.pdb			7l6u_23208	Unique_target	0.48	291	20	284	0	7	93.6	1.96	93.8	0.88	58.2	1	0	7l6u_23208_rebuilt.pdb
			7lvr_23541				441	7lvr_23541	Unique_target	0.46	428	13	424	0	4	97.0522	2.13	99.3	0.96	107	1	0	7lvr_23541_rebuilt.pdb			7lvr_23541	Unique_target	0.46	428	13	424	0	4	97.1	2.13	99.3	0.96	107	1	0	7lvr_23541_rebuilt.pdb
			7me0_23786				347	7me0_23786	Unique_target	0.21	346	1	346	0	0	99.7118	4.64	100	1	346	1	0	7me0_23786_rebuilt.pdb			7me0_23786	Unique_target	0.21	346	1	346	0	0	99.7	4.64	100	1	346	1	0	7me0_23786_rebuilt.pdb
			7lsx_23508				245	7lsx_23508	Unique_target	0.58	237	8	233	0	4	96.7347	1.67	100	0.97	237	1	0	7lsx_23508_rebuilt.pdb			7lsx_23508	Unique_target	0.58	237	8	233	0	4	96.7	1.67	100	0.97	237	1	0	7lsx_23508_rebuilt.pdb
			7mby_23750				339	7mby_23750	Unique_target	0.54	318	21	313	0	5	93.8053	1.75	98.1	0.92	159	1	0	7mby_23750_rebuilt.pdb			7mby_23750	Unique_target	0.54	318	21	313	0	5	93.8	1.75	98.1	0.92	159	1	0	7mby_23750_rebuilt.pdb
			7ls5_23502				243	7ls5_23502	Unique_target	0.32	238	5	237	0	1	97.9424	3.07	99.6	0.98	238	1	0	7ls5_23502_rebuilt.pdb			7ls5_23502	Unique_target	0.32	238	5	237	0	1	97.9	3.07	99.6	0.98	238	1	0	7ls5_23502_rebuilt.pdb
			7ev9_31325				382	7ev9_31325	Unique_target	0.27	382	0	382	0	0	100	3.65	100	1	382	1	0	7ev9_31325_rebuilt.pdb			7ev9_31325	Unique_target	0.27	382	0	382	0	0	100	3.65	100	1	382	1	0	7ev9_31325_rebuilt.pdb
			7m9c_23723				257	7m9c_23723	Unique_target	1.3	212	45	186	0	26	82.4903	0.64	95.3	0.79	16.3	1	0	7m9c_23723_rebuilt.pdb			7m9c_23723	Unique_target	1.3	212	45	186	0	26	82.5	0.64	95.3	0.79	16.3	1	0	7m9c_23723_rebuilt.pdb
			7lc6_23269				557	7lc6_23269	Unique_target	0.46	554	3	552	0	2	99.4614	2.17	99.8	0.99	184.7	1	0	7lc6_23269_rebuilt.pdb			7lc6_23269	Unique_target	0.46	554	3	552	0	2	99.5	2.17	99.8	0.99	184.7	1	0	7lc6_23269_rebuilt.pdb
			7n8i_24237				106	7n8i_24237	Unique_target	0.25	106	0	106	0	0	100	4.08	100	1	106	1	0	7n8i_24237_rebuilt.pdb			7n8i_24237	Unique_target	0.25	106	0	106	0	0	100	4.08	100	1	106	1	0	7n8i_24237_rebuilt.pdb
																										REBUILDING_ITER
[truncated: 7 more columns]

## Sheet: DirectVsCycle
key	Cycle 1	Cycle 2	Cycle 3	Cycle 4	map_to_model
7lv9_23530	8.24742	0	0	0	64.9
7msw_23970	6.92913	19.2126	18.4252	28.0315	37.6
7mlz_23914	41.3265	69.3878	84.1837	82.6531	24
7m7b_23709	39.7129	67.4641	72.7273	70.3349	73.2
7lx5_23566	50	80.6122	79.5918	80.6122	83.2
7c2k_30275	73.5707	96.6559	97.1953	97.3031	89.3
7lci_23274	62.341	90.8397	90.5852	89.8219	52.9
7mjs_23883	67.4242	98.4848	98.4848	99.2424	60.6
7eda_31062	67.9641	95.2096	96.1078	96.1078	79.6
7ku7_23035	69.5167	71.3755	73.9777	72.4907	45.7
7kzz_23093	47.331	90.0356	93.2384	93.5943	56.6
7brm_30160	59.5331	95.3307	96.8872	96.8872	89.5
7bxt_30237	93.2039	92.233	92.233	92.233	82.5
7l1k_23110	100	99.3289	99.3289	99.3289	94
7rb9_24400	87.9032	99.4624	99.4624	99.4624	79
7l6u_23208	76.8489	93.8907	94.2122	93.5691	74.3
7lvr_23541	97.7324	97.9592	97.7324	97.0522	90.5
7me0_23786	91.6427	99.7118	99.7118	99.7118	85.9
7lsx_23508	96.7347	92.6531	95.9184	96.7347	37.1
7mby_23750	87.6106	94.3953	93.5103	93.8053	15
7ls5_23502	96.7078	98.7654	97.9424	97.9424	88.1
7ev9_31325	88.4817	100	100	100	92.9
7m9c_23723	90.6615	90.6615	78.9883	82.4903	68.5
7lc6_23269	97.8456	99.6409	99.6409	99.4614	72.7
7n8i_24237	100	100	100	100	82.1
	9	19	18	17	3			./get_summary.csh
superposition is direct superposition of entire alphafold model
									percentage of residues in AF model within 3 A of deposited model CA after superposition									Comparison with mtm model
	dataset	resolution	improvement in AF with template
	7lv9_23530	4.5	-8.24742
	7msw_23970	3.76	12.2835
	7mlz_23914	3.71	28.0612
	7m7b_23709	2.95	27.7512
	7lx5_23566	3.44	30.6122
	7c2k_30275	2.93	23.0852
	7lci_23274	2.9	28.4987
	7mjs_23883	3.03	31.0606
	7eda_31062	2.78	27.2455
	7ku7_23035	3.4	1.85874
	7kzz_23093	3.42	42.7046
	7brm_30160	3.6	35.7977
	7bxt_30237	4.2	-0.970874
	7l1k_23110	3.16	-0.671141
	7rb9_24400	3.76	11.5591
	7l6u_23208	3.3	17.0418
	7lvr_23541	2.9	0.226757
	7me0_23786	2.48	8.06916
	7lsx_23508	3.61	-4.08163
	7mby_23750	2.44	6.78466
	7ls5_23502	2.74	2.05761
	7ev9_31325	2.6	11.5183
	7m9c_23723	4.2	0
	7lc6_23269	3.7	1.79533
	7n8i_24237	3	0

## Sheet: DirectVsRebuiltVsCycle
key	Direct	Rebuilt Cycle 1	Rebuilt cycle 2	Rebuilt Cycle 3	Rebuilt Cycle 4
7lv9_23530	8.24742	20.6186	0	0	0
7msw_23970	6.92913	14.0157	19.2126	18.4252	28.0315
7mlz_23914	41.3265	61.7347	69.3878	84.1837	82.6531
7m7b_23709	39.7129	66.5072	67.4641	72.7273	70.3349
7lx5_23566	50	76.5306	80.6122	79.5918	80.6122
7c2k_30275	73.5707	92.5566	96.6559	97.1953	97.3031
7lci_23274	62.341	88.5496	90.8397	90.5852	89.8219
7mjs_23883	67.4242	97.7273	98.4848	98.4848	99.2424
7eda_31062	67.9641	91.018	95.2096	96.1078	96.1078
7ku7_23035	69.5167	72.8625	71.3755	73.9777	72.4907
7kzz_23093	47.331	85.7651	90.0356	93.2384	93.5943
7brm_30160	59.5331	96.4981	95.3307	96.8872	96.8872
7bxt_30237	93.2039	91.2621	92.233	92.233	92.233
7l1k_23110	100	97.3154	99.3289	99.3289	99.3289
7rb9_24400	87.9032	94.3548	99.4624	99.4624	99.4624
7l6u_23208	76.8489	93.5691	93.8907	94.2122	93.5691
7lvr_23541	97.7324	97.7324	97.9592	97.7324	97.0522
7me0_23786	91.6427	99.7118	99.7118	99.7118	99.7118
7lsx_23508	96.7347	92.6531	92.6531	95.9184	96.7347
7mby_23750	87.6106	87.9056	94.3953	93.5103	93.8053
7ls5_23502	96.7078	98.3539	98.7654	97.9424	97.9424
7ev9_31325	88.4817	100	100	100	100
7m9c_23723	90.6615	80.5447	90.6615	78.9883	82.4903
7lc6_23269	97.8456	99.4614	99.6409	99.6409	99.4614
7n8i_24237	100	100	100	100	100
average	71.9708	83.8899	85.3324	86.0034	86.3548			./get_summary.csh
	11				18	N >=95%
superposition is direct superposition of entire alphafold model
PASTE VALUES HERE THEN SORT ON RESOLUTION
key	Direct	Rebuilt Cycle 1	Rebuilt cycle 2	Rebuilt Cycle 3	Rebuilt Cycle 4	resolution
7mby 2.4 Å	87.6106	87.9056	94.3953	93.5103	93.8053	2.44
7me0 2.5 Å	91.6427	99.7118	99.7118	99.7118	99.7118	2.48
7ev9 2.6 Å	88.4817	100	100	100	100	2.6
7ls5 2.7 Å	96.7078	98.3539	98.7654	97.9424	97.9424	2.74
7eda 2.8 Å	67.9641	91.018	95.2096	96.1078	96.1078	2.78
7lci 2.9 Å	62.341	88.5496	90.8397	90.5852	89.8219	2.9
7lvr 2.9 Å	97.7324	97.7324	97.9592	97.7324	97.0522	2.9
7c2k 2.9 Å	73.5707	92.5566	96.6559	97.1953	97.3031	2.93
7m7b 3.0 Å	39.7129	66.5072	67.4641	72.7273	70.3349	2.95
7n8i 3.0 Å	100	100	100	100	100	3
7mjs 3.0 Å	67.4242	97.7273	98.4848	98.4848	99.2424	3.03
7l1k 3.2 Å	100	97.3154	99.3289	99.3289	99.3289	3.16
7l6u 3.3 Å	76.8489	93.5691	93.8907	94.2122	93.5691	3.3
7ku7 3.4 Å	69.5167	72.8625	71.3755	73.9777	72.4907	3.4
7kzz 3.4 Å	47.331	85.7651	90.0356	93.2384	93.5943	3.42
7lx5 3.4 Å	50	76.5306	80.6122	79.5918	80.6122	3.44
7brm 3.6 Å	59.5331	96.4981	95.3307	96.8872	96.8872	3.6
7lsx 3.6 Å	96.7347	92.6531	92.6531	95.9184	96.7347	3.61
7lc6 3.7 Å	97.8456	99.4614	99.6409	99.6409	99.4614	3.7
7mlz 3.7 Å	41.3265	61.7347	69.3878	84.1837	82.6531	3.71
7msw 3.8 Å	6.92913	14.0157	19.2126	18.4252	28.0315	3.76
7rb9 3.8 Å	87.9032	94.3548	99.4624	99.4624	99.4624	3.76
7bxt 4.2 Å	93.2039	91.2621	92.233	92.233	92.233	4.2
7m9c 4.2 Å	90.6615	80.5447	90.6615	78.9883	82.4903	4.2
7lv9 4.5 Å	8.24742	20.6186	0	0	0	4.5

## Sheet: DirectVsRebuiltVsCycle3
key	Direct	Rebuilt Cycle 3
7lv9_23530	8.24742	0
7msw_23970	6.92913	18.4252
7mlz_23914	41.3265	84.1837
7m7b_23709	39.7129	72.7273
7lx5_23566	50	79.5918
7c2k_30275	73.5707	97.1953
7lci_23274	62.341	90.5852
7mjs_23883	67.4242	98.4848
7eda_31062	67.9641	96.1078
7ku7_23035	69.5167	73.9777
7kzz_23093	47.331	93.2384
7brm_30160	59.5331	96.8872
7bxt_30237	93.2039	92.233
7l1k_23110	100	99.3289
7rb9_24400	87.9032	99.4624
7l6u_23208	76.8489	94.2122
7lvr_23541	97.7324	97.7324
7me0_23786	91.6427	99.7118
7lsx_23508	96.7347	95.9184
7mby_23750	87.6106	93.5103
7ls5_23502	96.7078	97.9424
7ev9_31325	88.4817	100
7m9c_23723	90.6615	78.9883
7lc6_23269	97.8456	99.6409
7n8i_24237	100	100
								./get_summary.csh
superposition is direct superposition of entire alphafold model
															0	0
															100	100

## Sheet: Most Similar PDB
	target	most similar deposited earlier	Residues in target	Superimposed residues	rmsd (A)	Percent superimposed			target	emdb	resolution	chain	most similar deposited earlier	Percent superimposed	rmsd (A)
	7mby	6pt0	339	6	19.5	1.8			7mby	23750	2.44	B	6pt0	1.8	19.5
	7me0	7k0r	347	341	0.4	98.3			7me0	23786	2.48	A	7k0r	98.3	0.4
	7ev9	1yew	382	382	0.5	100			7ev9	31325	2.6	A	1yew	100	0.5
	7ls5	3gpt	243	241	0.4	99.2			7ls5	23502	2.74	A	3gpt	99.2	0.4
	7eda	5xnl	334	14	21.6	4.2			7eda	31062	2.78	A	5xnl	4.2	21.6
	7lci	6lmk	393	26	4.1	6.6			7lci	23274	2.9	R	6lmk	6.6	4.1
	7lvr	6b0i	441	439	1	99.5			7lvr	23541	2.9	A	6b0i	99.5	1
	7c2k	7btf	927	904	1	97.5			7c2k	30275	2.93	A	7btf	97.5	1
	7m7b	7m3i	209	205	2.9	98.1			7m7b	23709	2.95	A	7m3i	98.1	2.9
	7n8i	6iw2	106	3	2.6	2.8			7n8i	24237	3	L	6iw2	2.8	2.6
	7mjs	6ukj	132	3	7	2.3			7mjs	23883	3.03	H	6ukj	2.3	7
	7l1k	4kvo	149	3	14.6	2			7l1k	23110	3.16	A	4kvo	2	14.6
	7l6u	5hej	311	293	1.3	94.2			7l6u	23208	3.3	A	5hej	94.2	1.3
	7ku7	5ejk	269	246	1.7	91.4			7ku7	23035	3.4	A	5ejk	91.4	1.7
	7kzz	5vrf	281	274	1.4	97.5			7kzz	23093	3.42	B	5vrf	97.5	1.4
	7lx5	7klh	196	3	5.7	1.5			7lx5	23566	3.44	B	7klh	1.5	5.7
	7brm	4uv3	257	236	0.7	91.8			7brm	30160	3.6	A	4uv3	91.8	0.7
	7lsx	6fvw	245	19	23.7	7.8			7lsx	23508	3.61	A	6fvw	7.8	23.7
	7lc6	6hrb	557	5	10.2	0.9			7lc6	23269	3.7	A	6hrb	0.9	10.2
	7mlz	7lrs	196	4	15.5	2			7mlz	23914	3.71	A	7lrs	2	15.5
	7msw	6ce1	635	10	17	1.6			7msw	23970	3.76	A	6ce1	1.6	17
	7rb9	6upv	372	366	0.4	98.4			7rb9	24400	3.76	B	6upv	98.4	0.4
	7bxt	6mup	103	23	0.8	22.3			7bxt	30237	4.2	A	6mup	22.3	0.8
	7m9c	3udb	257	3	6	1.2			7m9c	23723	4.2	A	3udb	1.2	6
	7lv9	5x0y	97	5	16.4	5.2			7lv9	23530	4.5	B	5x0y	5.2	16.4
